# Supplementary material for: Probabilistic prediction and ranking of human protein-protein interactions
Source: BMC Bioinformatics. 2007 Jul 5;8:239. doi: 10.1186/1471-2105-8-239 (PMC1939716; doi:10.1186/1471-2105-8-239)
Supplement: Additional File 1 — High scoring InterPro domain pairs. List of InterPro domain pairs that achieve highest chi-square score of co-occurrence in our set of positive interactors. [file 1471-2105-8-239-S1.xls]

## Sheet: AdditionalTable1_HighScoringDom
InterPro domain pairs that achieve highest chi-square score of co-occurrence in our set of positive interactors
Identifier 1	Description 1	Identifier 2	Description 2	Chi-square score
IPR006896	Sec23/Sec24 trunk domain	IPR006900	Sec23/Sec24 helical domain	19148.9
IPR006896	Sec23/Sec24 trunk domain	IPR006896	Sec23/Sec24 trunk domain	19148.9
IPR006895	Sec23/Sec24 zinc finger	IPR012990	Sec23_24_beta_S.	19148.9
IPR006900	Sec23/Sec24 helical domain	IPR012990	Sec23_24_beta_S.	19148.9
IPR006895	Sec23/Sec24 zinc finger	IPR006900	Sec23/Sec24 helical domain	19148.9
IPR006895	Sec23/Sec24 zinc finger	IPR006896	Sec23/Sec24 trunk domain	19148.9
IPR006895	Sec23/Sec24 zinc finger	IPR006895	Sec23/Sec24 zinc finger	19148.9
IPR006900	Sec23/Sec24 helical domain	IPR006900	Sec23/Sec24 helical domain	19148.9
IPR006896	Sec23/Sec24 trunk domain	IPR012990	Sec23_24_beta_S.	19148.9
IPR012990	Sec23_24_beta_S.	IPR012990	Sec23_24_beta_S.	19148.9
IPR004434	Isocitrate dehydrogenase NAD-dependent, mitochondrial	IPR004434	Isocitrate dehydrogenase NAD-dependent, mitochondrial	17368.6
IPR001804	Isocitrate/isopropylmalate dehydrogenase	IPR001804	Isocitrate/isopropylmalate dehydrogenase	17368.6
IPR001804	Isocitrate/isopropylmalate dehydrogenase	IPR004434	Isocitrate dehydrogenase NAD-dependent, mitochondrial	17368.6
IPR002040	Tachykinin/Neurokinin	IPR001681	Neurokinin receptor	9453.47
IPR004250	Somatostatin/Cortistatin	IPR000586	Somatostatin receptor	8950.49
IPR007733	Agouti	IPR001671	Melanocortin receptor family	8269.96
IPR000827	Small chemokine, C-C subfamily	IPR000355	Chemokine receptor	7582.49
IPR001955	Pancreatic hormone	IPR000611	Neuropeptide Y receptor	6750.41
IPR001811	Small chemokine, interleukin-8 like	IPR000355	Chemokine receptor	6309.99
IPR001657	Peptidase C46, hedgehog protein	IPR004766	Patched transmembrane receptor	6247.5
IPR003586	Hedgehog/Intein hint domain, C-terminal	IPR004766	Patched transmembrane receptor	6247.5
IPR009045	Hedgehog signalling region, N-terminal	IPR004766	Patched transmembrane receptor	6247.5
IPR000320	Hedgehog amino-terminal signaling domain	IPR004766	Patched transmembrane receptor	6247.5
IPR001767	Peptidase C46, hedgehog protein, hint region	IPR004766	Patched transmembrane receptor	6247.5
IPR003587	Hedgehog/Intein hint domain, N-terminal	IPR004766	Patched transmembrane receptor	6247.5
IPR003392	Patched family	IPR009045	Hedgehog signalling region, N-terminal	6247.5
IPR003392	Patched family	IPR003587	Hedgehog/Intein hint domain, N-terminal	6247.5
IPR003392	Patched family	IPR003586	Hedgehog/Intein hint domain, C-terminal	6247.5
IPR003392	Patched family	IPR001767	Peptidase C46, hedgehog protein, hint region	6247.5
IPR003392	Patched family	IPR001657	Peptidase C46, hedgehog protein	6247.5
IPR003392	Patched family	IPR000320	Hedgehog amino-terminal signaling domain	6247.5
IPR007733	Agouti	IPR001908	Melanocortin receptor	5814.45
IPR001855	Beta defensin	IPR004067	C-C chemokine receptor, type 6	5580.49
IPR001770	G-protein, gamma subunit	IPR001632	Beta G-protein (transducin)	5474.27
IPR003635	Neurokinin	IPR001681	Neurokinin receptor	5208.54
IPR002337	Beta haemoglobin	IPR002338	Alpha haemoglobin	5208.12
IPR001817	Vasopressin receptor	IPR000981	Neurohypophysial hormone	5111.18
IPR001657	Peptidase C46, hedgehog protein	IPR000731	Sterol-sensing 5TM box	4906.98
IPR003586	Hedgehog/Intein hint domain, C-terminal	IPR000731	Sterol-sensing 5TM box	4906.98
IPR009045	Hedgehog signalling region, N-terminal	IPR000731	Sterol-sensing 5TM box	4906.98
IPR000320	Hedgehog amino-terminal signaling domain	IPR000731	Sterol-sensing 5TM box	4906.98
IPR001767	Peptidase C46, hedgehog protein, hint region	IPR000731	Sterol-sensing 5TM box	4906.98
IPR003587	Hedgehog/Intein hint domain, N-terminal	IPR000731	Sterol-sensing 5TM box	4906.98
IPR004825	Insulin/IGF/relaxin	IPR008112	Relaxin receptor	4819.76
IPR000476	Glycoprotein hormone alpha chain	IPR001545	Gonadotropin, beta chain	4685.25
IPR004167	E3 binding	IPR005467	His_kinase	4215.49
IPR002337	Beta haemoglobin	IPR012292	Globin_related.	3924.15
IPR000971	Globin	IPR002337	Beta haemoglobin	3924.15
IPR003969	Kv6 voltage-gated K+ channel	IPR004350	Kv2.1 voltage-gated K+ channel	3905.31
IPR001170	Natriuretic peptide receptor, N-terminal	IPR000663	Natriuretic peptide	3905.31
IPR007273	SCAMP	IPR002090	Na+/H+ exchanger, isoform 6 (NHE6)	3905.31
IPR003969	Kv6 voltage-gated K+ channel	IPR003973	Shab voltage-gated K+ channel	3905.31
IPR006737	Motilin/ghrelin-associated peptide	IPR003905	Growth hormone secretagogue receptor, type 1	3905.16
IPR006738	Motilin/ghrelin	IPR003905	Growth hormone secretagogue receptor, type 1	3905.16
IPR005827	KCNQ1 voltage-gated potassium channel	IPR000369	Slow voltage-gated potassium channel	3905.16
IPR005283	Peroxysomal long chain fatty acyl transporter	IPR010509	ABC transporter, N-terminal	3718.96
IPR005024	Snf7	IPR007330	MIT	3514.73
IPR004766	Patched transmembrane receptor	IPR006141	Intein_S	3477.43
IPR003392	Patched family	IPR006141	Intein_S	3477.43
IPR003968	Kv channel	IPR003971	Kv9 voltage-gated K+ channel	3466.39
IPR001187	Tissue factor	IPR000098	Interleukin-10	3370.99
IPR002394	Nicotinic acetylcholine receptor	IPR002394	Nicotinic acetylcholine receptor	3355.76
IPR010509	ABC transporter, N-terminal	IPR010509	ABC transporter, N-terminal	3187.09
IPR004074	Interleukin-1 receptor, type I and type II	IPR000975	Interleukin-1	3163.42
IPR008215	Tachykinin	IPR001681	Neurokinin receptor	3123.37
IPR008216	Protachykinin	IPR001681	Neurokinin receptor	3123.37
IPR000024	Frizzled CRD region	IPR005817	Wnt superfamily	3122.08
IPR000024	Frizzled CRD region	IPR005816	Secreted growth factor Wnt protein	3122.08
IPR004167	E3 binding	IPR004358	Bacterial sensor protein, C-terminal	3059.42
IPR006875	Sarcoglycan complex subunit protein	IPR006875	Sarcoglycan complex subunit protein	3059.42
IPR001090	Ephrin receptor, ligand binding	IPR001799	Ephrin	3023.2
IPR001426	Receptor tyrosine kinase, class V	IPR001799	Ephrin	3023.2
IPR000644	CBS domain	IPR006828	5-AMP-activated protein kinase, beta subunit, complex-interacting region	2941.6
IPR000731	Sterol-sensing 5TM box	IPR006141	Intein_S	2731.09
IPR003091	Voltage-dependent potassium channel	IPR003971	Kv9 voltage-gated K+ channel	2687.48
IPR001928	Endothelin-like toxin	IPR008753	Peptidase M13	2647.39
IPR001928	Endothelin-like toxin	IPR000718	Peptidase M13, neprilysin	2647.39
IPR003641	Endothelin	IPR008753	Peptidase M13	2647.39
IPR003641	Endothelin	IPR000718	Peptidase M13, neprilysin	2647.39
IPR000476	Glycoprotein hormone alpha chain	IPR006208	Cystine knot domain	2632.99
IPR001126	UMUC-like DNA-repair protein	IPR012112	REV1.	2602.08
IPR001693	Calcitonin-like	IPR006985	Receptor activity modifying protein	2527.43
IPR003131	K+ channel tetramerisation	IPR003971	Kv9 voltage-gated K+ channel	2513.53
IPR000426	Proteasome alpha-subunit	IPR000426	Proteasome alpha-subunit	2495.17
IPR001078	Catalytic domain of components of various dehydrogenase complexes	IPR005467	His_kinase	2476.69
IPR009138	Neural cell adhesion	IPR012163	Sialyl_trans.	2439.53
IPR001675	Glycosyl transferase, family 29	IPR009138	Neural cell adhesion	2439.53
IPR000272	FXYD protein	IPR005775	Na+/K+ ATPase, alpha subunit	2439.14
IPR002338	Alpha haemoglobin	IPR012292	Globin_related.	2401.73
IPR000971	Globin	IPR002338	Alpha haemoglobin	2401.73
IPR006985	Receptor activity modifying protein	IPR003289	Calcitonin gene-related peptide, type 1 receptor	2365.17
IPR006985	Receptor activity modifying protein	IPR003287	Calcitonin receptor family	2365.17
IPR001017	Dehydrogenase, E1 component	IPR005467	His_kinase	2316.32
IPR001671	Melanocortin receptor family	IPR013533	Pro-opiomelanocortin/corticotropin, ACTH, C-terminal	2248.17
IPR001671	Melanocortin receptor family	IPR013593	Pro-opiomelanocortin N-terminal	2248.17
IPR001671	Melanocortin receptor family	IPR013532	Opiodes neuropeptide	2248.17
IPR001671	Melanocortin receptor family	IPR013531	Pro-opiomelanocortin/corticotropin, ACTH, central region	2248.17
IPR001671	Melanocortin receptor family	IPR001941	Pro-opiomelanocortin/corticotropin, ACTH	2248.17
IPR009080	Aminoacyl-tRNA synthetase, class 1a, anticodon-binding	IPR000924	Glutamyl-tRNA synthetase, class Ic	2229.73
IPR009080	Aminoacyl-tRNA synthetase, class 1a, anticodon-binding	IPR011035	Ribosomal protein L25-like	2229.73
IPR003971	Kv9 voltage-gated K+ channel	IPR005820	M+channel_nlg	2174.32
IPR000493	Inositol 1,4,5-trisphosphate-binding protein receptor	IPR002153	Transient receptor potential protein	2154.64
IPR000089	Biotin/lipoyl attachment	IPR005467	His_kinase	2104.09
IPR001148	Carbonic anhydrase, eukaryotic	IPR001717	Anion exchange protein	2104.09
IPR001713	Stefin A	IPR013128	Peptidase_C1A.	2095.16
IPR006896	Sec23/Sec24 trunk domain	IPR007123	Gelsolin region	2066.64
IPR006895	Sec23/Sec24 zinc finger	IPR007123	Gelsolin region	2066.64
IPR006900	Sec23/Sec24 helical domain	IPR007123	Gelsolin region	2066.64
IPR007123	Gelsolin region	IPR012990	Sec23_24_beta_S.	2066.64
IPR002153	Transient receptor potential protein	IPR013662	RyR and IP3R Homology associated	2061.79
IPR001436	Alpha crystallin	IPR001064	Beta and gamma crystallin	2005.69
IPR011053	Single hybrid motif	IPR005467	His_kinase	2003.55
IPR000276	Rhodopsin-like GPCR superfamily	IPR001019	Guanine nucleotide binding protein (G-protein), alpha subunit	1951.4
IPR010660	NOD	IPR011651	MNNL.	1927.17
IPR010660	NOD	IPR001774	Delta/Serrate/lag-2 (DSL) protein	1927.17
IPR003968	Kv channel	IPR003968	Kv channel	1911.89
IPR001064	Beta and gamma crystallin	IPR011369	Alpha-crystallin.	1910.13
IPR001064	Beta and gamma crystallin	IPR003090	Crystallin, N-terminal	1910.13
IPR011651	MNNL.	IPR011656	NODP.	1874.47
IPR008297	Notch	IPR011651	MNNL.	1874.47
IPR001774	Delta/Serrate/lag-2 (DSL) protein	IPR011656	NODP.	1874.47
IPR008297	Notch	IPR001774	Delta/Serrate/lag-2 (DSL) protein	1874.47
IPR006545	EYA	IPR007106	SIX_SINE_homeo.	1857.5
IPR006545	EYA	IPR007105	SIX.	1857.5
IPR006187	Claudin tight junction protein	IPR005417	Zona occludens protein	1828.88
IPR000276	Rhodopsin-like GPCR superfamily	IPR001811	Small chemokine, interleukin-8 like	1823.61
IPR000215	Proteinase inhibititor I4, serpin	IPR001314	Peptidase S1A, chymotrypsin	1819.27
IPR012292	Globin_related.	IPR012292	Globin_related.	1807.89
IPR000971	Globin	IPR012292	Globin_related.	1807.89
IPR000971	Globin	IPR000971	Globin	1807.89
IPR001078	Catalytic domain of components of various dehydrogenase complexes	IPR004358	Bacterial sensor protein, C-terminal	1797.28
IPR002068	Heat shock protein Hsp20	IPR001064	Beta and gamma crystallin	1777.82
IPR001353	20S proteasome, A and B subunits	IPR000426	Proteasome alpha-subunit	1777.7
IPR010560	Neogenin, C-terminal	IPR008212	Laminin, N-terminal 2	1772.77
IPR000800	Notch (DSL) domain	IPR011651	MNNL.	1766.76
IPR000800	Notch (DSL) domain	IPR001774	Delta/Serrate/lag-2 (DSL) protein	1766.76
IPR001713	Stefin A	IPR000668	Peptidase C1A, papain	1744.76
IPR000215	Proteinase inhibititor I4, serpin	IPR001254	Peptidase S1, chymotrypsin	1742.42
IPR003971	Kv9 voltage-gated K+ channel	IPR003973	Shab voltage-gated K+ channel	1733.26
IPR003971	Kv9 voltage-gated K+ channel	IPR004350	Kv2.1 voltage-gated K+ channel	1733.26
IPR001811	Small chemokine, interleukin-8 like	IPR002238	C-C chemokine receptor, type 3	1726.09
IPR006708	Pex19 protein	IPR010509	ABC transporter, N-terminal	1714.23
IPR000276	Rhodopsin-like GPCR superfamily	IPR011025	Transducin, alpha subunit, insertion	1712.61
IPR003968	Kv channel	IPR003969	Kv6 voltage-gated K+ channel	1698.54
IPR000276	Rhodopsin-like GPCR superfamily	IPR000827	Small chemokine, C-C subfamily	1688.82
IPR001148	Carbonic anhydrase, eukaryotic	IPR011531	HCO3_transpt.	1681.67
IPR001148	Carbonic anhydrase, eukaryotic	IPR003020	HCO3- transporter	1681.67
IPR003968	Kv channel	IPR003973	Shab voltage-gated K+ channel	1674.06
IPR003968	Kv channel	IPR004350	Kv2.1 voltage-gated K+ channel	1674.06
IPR008097	Fractalkine/neurotactin	IPR000355	Chemokine receptor	1655.83
IPR001388	Synaptobrevin	IPR000727	Target SNARE coiled-coil domain	1653.31
IPR006187	Claudin tight junction protein	IPR005418	Zona occludens protein ZO-1	1652.95
IPR004031	PMP-22/EMP/MP20 and claudin	IPR005417	Zona occludens protein	1639.63
IPR003937	KCNQ voltage-gated potassium channel	IPR000369	Slow voltage-gated potassium channel	1624.69
IPR003016	2-oxo acid dehydrogenase, lipoyl-binding site	IPR005467	His_kinase	1616.84
IPR001040	Eukaryotic translation initiation factor 4E (eIF-4E)	IPR008606	Eukaryotic translation initiation factor 4E binding	1601.23
IPR000712	Apoptosis regulator Bcl-2 protein, BH	IPR002475	BCL2_family.	1592.48
IPR001163	Small nuclear ribonucleoprotein (Sm protein)	IPR006649	snRNP domain	1585.48
IPR001163	Small nuclear ribonucleoprotein (Sm protein)	IPR001163	Small nuclear ribonucleoprotein (Sm protein)	1566.79
IPR003641	Endothelin	IPR000499	Endothelin receptor	1566.03
IPR001928	Endothelin-like toxin	IPR000499	Endothelin receptor	1566.03
IPR010920	Small nuclear-like ribonucleoprotein	IPR006649	snRNP domain	1561.53
IPR004241	Light chain 3 (LC3)	IPR005078	Peptidase C54	1560.06
IPR003938	EAG/ELK/ERG potassium channel	IPR003938	EAG/ELK/ERG potassium channel	1559.5
IPR001126	UMUC-like DNA-repair protein	IPR001126	UMUC-like DNA-repair protein	1559.5
IPR003243	Cystatin C/M	IPR000668	Peptidase C1A, papain	1549.74
IPR001353	20S proteasome, A and B subunits	IPR001353	20S proteasome, A and B subunits	1547.51
IPR001163	Small nuclear ribonucleoprotein (Sm protein)	IPR010920	Small nuclear-like ribonucleoprotein	1543.17
IPR004092	Mbt repeat	IPR012313	ZnF_FCS.	1542.26
IPR003091	Voltage-dependent potassium channel	IPR003091	Voltage-dependent potassium channel	1541.53
IPR006649	snRNP domain	IPR006649	snRNP domain	1532.71
IPR008116	Sequence-specific single-strand DNA-binding protein	IPR002691	LIM binding protein	1529.01
IPR007591	Single-stranded DNA-binding protein, SSDP	IPR002691	LIM binding protein	1529.01
IPR000089	Biotin/lipoyl attachment	IPR004358	Bacterial sensor protein, C-terminal	1526.82
IPR000098	Interleukin-10	IPR000282	Cytok_receptor_2.	1520.5
IPR008978	HSP20-like chaperone	IPR001064	Beta and gamma crystallin	1518.7
IPR004074	Interleukin-1 receptor, type I and type II	IPR003502	Interleukin-1 propeptide	1517.3
IPR004074	Interleukin-1 receptor, type I and type II	IPR003294	Interleukin-1, alpha/beta	1517.3
IPR000294	Vitamin K-dependent carboxylation/gamma-carboxyglutamic region	IPR007782	VKG_carbox.	1513.71
IPR000294	Vitamin K-dependent carboxylation/gamma-carboxyglutamic region	IPR011020	HTTM.	1513.71
IPR003150	DNA-binding RFX	IPR007668	RFX1 transcription activation region	1496.69
IPR012351	Cytokine_4_hlx.	IPR002996	Cytkn_recept_B/G.	1493.21
IPR004031	PMP-22/EMP/MP20 and claudin	IPR005418	Zona occludens protein ZO-1	1481.91
IPR003091	Voltage-dependent potassium channel	IPR003968	Kv channel	1478.55
IPR000010	Cysteine protease inhibitor	IPR000668	Peptidase C1A, papain	1476.75
IPR000827	Small chemokine, C-C subfamily	IPR002238	C-C chemokine receptor, type 3	1474.67
IPR011053	Single hybrid motif	IPR004358	Bacterial sensor protein, C-terminal	1453.84
IPR001820	Tissue inhibitor of metalloproteinase	IPR002477	PGBD_1.	1431.43
IPR000827	Small chemokine, C-C subfamily	IPR005383	C-C chemokine receptor, type 11	1425.94
IPR000906	ZU5 domain	IPR006187	Claudin tight junction protein	1421.3
IPR001017	Dehydrogenase, E1 component	IPR004358	Bacterial sensor protein, C-terminal	1417.33
IPR003079	Nuclear receptor ROR	IPR012005	NDK-2.	1413.38
IPR000272	FXYD protein	IPR006069	Cation transporting ATPase	1391.99
IPR003131	K+ channel tetramerisation	IPR003968	Kv channel	1381.78
IPR001353	20S proteasome, A and B subunits	IPR000959	POLO box duplicated region	1380.94
IPR001909	KRAB box	IPR003309	Transcriptional regulator SCAN	1378.63
IPR012224	Pept_S1A_FX.	IPR007782	VKG_carbox.	1375.54
IPR012224	Pept_S1A_FX.	IPR011020	HTTM.	1375.54
IPR000712	Apoptosis regulator Bcl-2 protein, BH	IPR012238	Bcl2_apop_reg.	1367.96
IPR000353	Class II histocompatibility antigen, beta chain, beta-1 domain	IPR001003	MHC Class II alpha chain, alpha-1 domain	1362.49
IPR001820	Tissue inhibitor of metalloproteinase	IPR000585	Hemopexin	1360.02
IPR002972	Prostaglandin D synthase	IPR008365	Prostanoid receptor	1355.87
IPR001089	Small chemokine, C-X-C subfamily	IPR000174	Interleukin-8 receptor	1355.65
IPR001089	Small chemokine, C-X-C subfamily	IPR000057	Interleukin 8B receptor	1355.65
IPR007086	Zn-finger, C2H2 subtype	IPR003309	Transcriptional regulator SCAN	1344.46
IPR001368	TNFR/CD27/30/40/95 cysteine-rich region	IPR006052	Tumor Necrosis Factor	1327.28
IPR002473	Small chemokine, C-X-C/Interleukin 8	IPR000174	Interleukin-8 receptor	1324.6
IPR002473	Small chemokine, C-X-C/Interleukin 8	IPR000057	Interleukin 8B receptor	1324.6
IPR006029	Neurotransmitter-gated ion-channel transmembrane region	IPR002394	Nicotinic acetylcholine receptor	1319.21
IPR006201	Neurotransmitter-gated ion-channel	IPR002394	Nicotinic acetylcholine receptor	1319.21
IPR006202	Neurotransmitter-gated ion-channel ligand binding domain	IPR002394	Nicotinic acetylcholine receptor	1319.21
IPR001388	Synaptobrevin	IPR006011	Syntaxin, N-terminal	1317.7
IPR003091	Voltage-dependent potassium channel	IPR003969	Kv6 voltage-gated K+ channel	1316.95
IPR001820	Tissue inhibitor of metalloproteinase	IPR001818	Peptidase M10A and M12B, matrixin and adamalysin	1308.3
IPR003309	Transcriptional regulator SCAN	IPR003309	Transcriptional regulator SCAN	1302.67
IPR001187	Tissue factor	IPR012352	IL-10_add_helix.	1298.91
IPR003091	Voltage-dependent potassium channel	IPR004350	Kv2.1 voltage-gated K+ channel	1297.05
IPR003091	Voltage-dependent potassium channel	IPR003973	Shab voltage-gated K+ channel	1297.05
IPR001811	Small chemokine, interleukin-8 like	IPR005383	C-C chemokine receptor, type 11	1295.33
IPR000215	Proteinase inhibititor I4, serpin	IPR009003	Peptidase, trypsin-like serine and cysteine proteases	1293.67
IPR001315	CARD interaction domain	IPR007111	NACHT nucleoside triphosphatase	1291.45
IPR000712	Apoptosis regulator Bcl-2 protein, BH	IPR000712	Apoptosis regulator Bcl-2 protein, BH	1281.06
IPR000906	ZU5 domain	IPR004031	PMP-22/EMP/MP20 and claudin	1273.99
IPR000471	Interferon alpha, beta and delta	IPR000282	Cytok_receptor_2.	1264.69
IPR001388	Synaptobrevin	IPR006012	Syntaxin/epimorphin family	1250.12
IPR004241	Light chain 3 (LC3)	IPR006285	E1-like protein-activating enzyme Gsa7p/Apg7p	1247.1
IPR000539	Frizzled protein	IPR005817	Wnt superfamily	1242.31
IPR000539	Frizzled protein	IPR005816	Secreted growth factor Wnt protein	1242.31
IPR008262	Lipase, active site	IPR001981	Colipase	1237.91
IPR003131	K+ channel tetramerisation	IPR003969	Kv6 voltage-gated K+ channel	1231.73
IPR001820	Tissue inhibitor of metalloproteinase	IPR006026	Peptidase, metallopeptidases	1228.44
IPR003131	K+ channel tetramerisation	IPR004350	Kv2.1 voltage-gated K+ channel	1212.86
IPR003131	K+ channel tetramerisation	IPR003973	Shab voltage-gated K+ channel	1212.86
IPR000010	Cysteine protease inhibitor	IPR013128	Peptidase_C1A.	1208.71
IPR002553	Adaptin, N-terminal	IPR000804	Clathrin adaptor complex, small chain	1208.62
IPR001553	RecA bacterial DNA recombination protein	IPR013632	Rad51, C-terminal	1191.78
IPR000157	TIR	IPR004075	Interleukin-1 receptor, type I/Toll precursor	1181.14
IPR001090	Ephrin receptor, ligand binding	IPR008972	Cupredoxin	1178.88
IPR001426	Receptor tyrosine kinase, class V	IPR008972	Cupredoxin	1178.88
IPR002383	Coagulation factor, Gla region	IPR011707	Cu-oxidase_3.	1177.88
IPR003016	2-oxo acid dehydrogenase, lipoyl-binding site	IPR004358	Bacterial sensor protein, C-terminal	1173.15
IPR002383	Coagulation factor, Gla region	IPR002355	Multicopper oxidase, copper-binding site	1139.26
IPR011051	RmlC-like cupin	IPR000294	Vitamin K-dependent carboxylation/gamma-carboxyglutamic region	1132.62
IPR001713	Stefin A	IPR013201	Propeptide_I29.	1121.35
IPR003091	Voltage-dependent potassium channel	IPR005820	M+channel_nlg	1101.96
IPR005821	Ion transport protein	IPR003971	Kv9 voltage-gated K+ channel	1100.77
IPR000472	TGF-beta receptor/activin receptor, type I/II	IPR001839	Transforming growth factor beta	1094.97
IPR000294	Vitamin K-dependent carboxylation/gamma-carboxyglutamic region	IPR011707	Cu-oxidase_3.	1091.49
IPR002383	Coagulation factor, Gla region	IPR007782	VKG_carbox.	1090.94
IPR002383	Coagulation factor, Gla region	IPR011020	HTTM.	1090.94
IPR006662	Thioredoxin type domain	IPR007266	Endoplasmic reticulum oxidoreductin 1	1089.94
IPR004076	Interleukin-1 receptor IL1R	IPR000975	Interleukin-1	1088.94
IPR000862	RFC	IPR013748	Replication factor C	1084.55
IPR003508	Caspase-activated nuclease CIDE-N	IPR003508	Caspase-activated nuclease CIDE-N	1081.63
IPR003968	Kv channel	IPR005820	M+channel_nlg	1080.15
IPR003131	K+ channel tetramerisation	IPR003091	Voltage-dependent potassium channel	1067.05
IPR000243	Peptidase T1A, proteasome beta-subunit	IPR000959	POLO box duplicated region	1060.6
IPR003527	MAP kinase	IPR008343	MAP kinase phosphatase	1058.06
IPR000294	Vitamin K-dependent carboxylation/gamma-carboxyglutamic region	IPR002355	Multicopper oxidase, copper-binding site	1055.64
IPR003150	DNA-binding RFX	IPR003150	DNA-binding RFX	1054.64
IPR011051	RmlC-like cupin	IPR012224	Pept_S1A_FX.	1029.99
IPR003642	Sarafotoxin/bibrotoxin	IPR008753	Peptidase M13	1024.57
IPR003642	Sarafotoxin/bibrotoxin	IPR000718	Peptidase M13, neprilysin	1024.57
IPR000827	Small chemokine, C-C subfamily	IPR002236	C-C chemokine receptor, type 1	1024.38
IPR001124	Lipid-binding serum glycoprotein	IPR013326	ApoA/E_ApoLp.	1022.64
IPR000282	Cytok_receptor_2.	IPR012352	IL-10_add_helix.	1021.12
IPR000369	Slow voltage-gated potassium channel	IPR005820	M+channel_nlg	1021.12
IPR001660	Sterile alpha motif SAM	IPR001799	Ephrin	1015.82
IPR000010	Cysteine protease inhibitor	IPR013201	Propeptide_I29.	997.316
IPR003131	K+ channel tetramerisation	IPR003131	K+ channel tetramerisation	996.771
IPR003243	Cystatin C/M	IPR013201	Propeptide_I29.	996.021
IPR005820	M+channel_nlg	IPR005820	M+channel_nlg	981.933
IPR001838	K+ channel, inward rectifier	IPR008061	Kir5.0 inward rectifier K+ channel	980.377
IPR000157	TIR	IPR000157	TIR	973.634
IPR001811	Small chemokine, interleukin-8 like	IPR005384	Dufatg/cmkrecept.	973.602
IPR006687	GTP-binding protein SAR1	IPR010504	Arfaptin-like	971.338
IPR001564	Nucleoside diphosphate kinase	IPR003079	Nuclear receptor ROR	967.403
IPR002401	E-class P450, group I	IPR008254	Flavodoxin/nitric oxide synthase	967.403
IPR002401	E-class P450, group I	IPR003097	FAD-binding	967.403
IPR002401	E-class P450, group I	IPR001094	Flavodoxin-like domain	967.403
IPR001838	K+ channel, inward rectifier	IPR001838	K+ channel, inward rectifier	964.889
IPR008921	DNA polymerase III clamp loader subunit, C-terminal	IPR000862	RFC	963.123
IPR000532	Glucagon/GIP/secretin/VIP	IPR001771	Vasoactive intestinal peptide, receptor 1	961.013
IPR000472	TGF-beta receptor/activin receptor, type I/II	IPR001111	Transforming growth factor beta (TGFb), N-terminal	955.431
IPR000225	Armadillo	IPR009122	Desmosomal cadherin	954.556
IPR000276	Rhodopsin-like GPCR superfamily	IPR001408	G-protein alpha subunit, group I	954.215
IPR001820	Tissue inhibitor of metalloproteinase	IPR009070	Peptidoglycan binding-like	950.971
IPR011707	Cu-oxidase_3.	IPR012224	Pept_S1A_FX.	941.598
IPR004152	GAT domain	IPR009011	Mannose-6-phosphate receptor, binding	937.27
IPR000493	Inositol 1,4,5-trisphosphate-binding protein receptor	IPR004729	Transient-receptor-potential calcium channel protein	931.354
IPR000712	Apoptosis regulator Bcl-2 protein, BH	IPR003093	Apoptosis regulator Bcl-2 protein, BH4	929.392
IPR000333	Activin type II receptor	IPR001839	Transforming growth factor beta	923.756
IPR002355	Multicopper oxidase, copper-binding site	IPR012224	Pept_S1A_FX.	910.843
IPR001124	Lipid-binding serum glycoprotein	IPR000074	Apolipoprotein A1/A4/E	910.693
IPR001838	K+ channel, inward rectifier	IPR013521	K+ channel, inward rectifier, conserved region 2	910.594
IPR001838	K+ channel, inward rectifier	IPR013518	K+ channel, inward rectifier, conserved region 1	910.594
IPR001412	Aminoacyl-tRNA synthetase, class I	IPR005467	His_kinase	906.358
IPR000276	Rhodopsin-like GPCR superfamily	IPR000654	G-protein alpha subunit, group Q	902.979
IPR001811	Small chemokine, interleukin-8 like	IPR001277	C-X-C chemokine receptor, type 4	902.627
IPR000375	Dynamin central region	IPR002153	Transient receptor potential protein	897.303
IPR003130	Dynamin GTPase effector	IPR002153	Transient receptor potential protein	897.303
IPR000024	Frizzled CRD region	IPR009140	Wnt-2 protein	884.915
IPR000024	Frizzled CRD region	IPR009142	Wnt-4 protein	884.915
IPR003971	Kv9 voltage-gated K+ channel	IPR001622	K+ channel, pore region	879.799
IPR008351	JNK MAP kinase	IPR008343	MAP kinase phosphatase	875.019
IPR001128	Cytochrome P450	IPR008254	Flavodoxin/nitric oxide synthase	869.999
IPR001128	Cytochrome P450	IPR003097	FAD-binding	869.999
IPR001128	Cytochrome P450	IPR001094	Flavodoxin-like domain	869.999
IPR002401	E-class P450, group I	IPR001709	Flavoprotein pyridine nucleotide cytochrome reductase	867.604
IPR002401	E-class P450, group I	IPR001433	Oxidoreductase FAD/NAD(P)-binding	867.604
IPR001751	Calcium-binding protein, S-100/ICaBP type	IPR007699	SGS	865.899
IPR001855	Beta defensin	IPR000190	AT1 angiotensin II receptor	855.064
IPR000333	Activin type II receptor	IPR001111	Transforming growth factor beta (TGFb), N-terminal	853.018
IPR000493	Inositol 1,4,5-trisphosphate-binding protein receptor	IPR002111	Cat_channel_TrpL	852.16
IPR000243	Peptidase T1A, proteasome beta-subunit	IPR001353	20S proteasome, A and B subunits	849.01
IPR007266	Endoplasmic reticulum oxidoreductin 1	IPR006663	Thioredoxin domain 2	846.723
IPR001325	Interleukin-4/interleukin-13	IPR003532	Short hematopoietin receptor, family 2	845.648
IPR008996	Cytokine, IL-1 related	IPR004074	Interleukin-1 receptor, type I and type II	843.687
IPR001315	CARD interaction domain	IPR007091	Leucine-rich repeat, ribonuclease inhibitor type	832.966
IPR000532	Glucagon/GIP/secretin/VIP	IPR001879	Hormone receptor, extracellular	831.978
IPR001156	Peptidase S60, transferrin lactoferrin	IPR009168	Insulin-like growth factor binding protein	829.044
IPR003969	Kv6 voltage-gated K+ channel	IPR005820	M+channel_nlg	828.796
IPR002111	Cat_channel_TrpL	IPR013662	RyR and IP3R Homology associated	816.353
IPR011051	RmlC-like cupin	IPR002383	Coagulation factor, Gla region	816.026
IPR004350	Kv2.1 voltage-gated K+ channel	IPR005820	M+channel_nlg	814.764
IPR003973	Shab voltage-gated K+ channel	IPR005820	M+channel_nlg	814.764
IPR010995	Rad51, N-terminal	IPR001553	RecA bacterial DNA recombination protein	810.431
IPR000272	FXYD protein	IPR004014	Cation transporting ATPase, N-terminal	810.237
IPR001019	Guanine nucleotide binding protein (G-protein), alpha subunit	IPR004061	Sphingosine 1-phosphate receptor	808.586
IPR004729	Transient-receptor-potential calcium channel protein	IPR013662	RyR and IP3R Homology associated	805.553
IPR005024	Snf7	IPR005024	Snf7	803.018
IPR000243	Peptidase T1A, proteasome beta-subunit	IPR000426	Proteasome alpha-subunit	796.606
IPR001412	Aminoacyl-tRNA synthetase, class I	IPR009080	Aminoacyl-tRNA synthetase, class 1a, anticodon-binding	793.695
IPR008097	Fractalkine/neurotactin	IPR002237	C-C chemokine receptor, type 2	793.695
IPR001128	Cytochrome P450	IPR001709	Flavoprotein pyridine nucleotide cytochrome reductase	780.177
IPR001128	Cytochrome P450	IPR001433	Oxidoreductase FAD/NAD(P)-binding	780.177
IPR008153	Gamma-adaptin, C-terminal	IPR009011	Mannose-6-phosphate receptor, binding	779.544
IPR003131	K+ channel tetramerisation	IPR005820	M+channel_nlg	777.171
IPR003962	Fibronectin, type III subdomain	IPR001799	Ephrin	774.405
IPR009122	Desmosomal cadherin	IPR013284	Beta-catenin.	770.65
IPR000024	Frizzled CRD region	IPR009139	Wnt-1 protein	768.373
IPR001713	Stefin A	IPR000169	Peptidase, eukaryotic cysteine peptidase active site	768.249
IPR006025	Peptidase M, neutral zinc metallopeptidases, zinc-binding site	IPR001820	Tissue inhibitor of metalloproteinase	765.986
IPR000096	Serum amyloid A protein	IPR001442	Type 4 procollagen, C-terminal repeat	762.88
IPR001436	Alpha crystallin	IPR011024	Gamma-crystallin related	757.677
IPR004074	Interleukin-1 receptor, type I and type II	IPR003296	Interleukin-1, beta IL1B	754.633
IPR003243	Cystatin C/M	IPR013128	Peptidase_C1A.	751.173
IPR000712	Apoptosis regulator Bcl-2 protein, BH	IPR013280	Apoptosis regulator, Bcl-W	748.072
IPR008250	E1-E2 ATPase-associated region	IPR000272	FXYD protein	747.587
IPR004075	Interleukin-1 receptor, type I/Toll precursor	IPR000975	Interleukin-1	745.754
IPR001981	Colipase	IPR000379	Esterase/lipase/thioesterase	741.577
IPR008266	Tyrosine protein kinase, active site	IPR000980	SH2 motif	738.388
IPR001838	K+ channel, inward rectifier	IPR003274	Kir3.1 inward rectifier K+ channel	734.063
IPR011024	Gamma-crystallin related	IPR011369	Alpha-crystallin.	723.719
IPR011024	Gamma-crystallin related	IPR003090	Crystallin, N-terminal	723.719
IPR001811	Small chemokine, interleukin-8 like	IPR002236	C-C chemokine receptor, type 1	721.407
IPR006029	Neurotransmitter-gated ion-channel transmembrane region	IPR006202	Neurotransmitter-gated ion-channel ligand binding domain	721.073
IPR006029	Neurotransmitter-gated ion-channel transmembrane region	IPR006201	Neurotransmitter-gated ion-channel	721.073
IPR006029	Neurotransmitter-gated ion-channel transmembrane region	IPR006029	Neurotransmitter-gated ion-channel transmembrane region	721.073
IPR006201	Neurotransmitter-gated ion-channel	IPR006202	Neurotransmitter-gated ion-channel ligand binding domain	721.073
IPR006201	Neurotransmitter-gated ion-channel	IPR006201	Neurotransmitter-gated ion-channel	721.073
IPR006202	Neurotransmitter-gated ion-channel ligand binding domain	IPR006202	Neurotransmitter-gated ion-channel ligand binding domain	721.073
IPR001368	TNFR/CD27/30/40/95 cysteine-rich region	IPR003636	Tumour necrosis factor subfamily	720.06
IPR000272	FXYD protein	IPR006068	Cation transporting ATPase, C-terminal	719.742
IPR004074	Interleukin-1 receptor, type I and type II	IPR003295	Interleukin-1, alpha IL1A	716.489
IPR000827	Small chemokine, C-C subfamily	IPR004068	C-C chemokine receptor, type 8	698.92
IPR001315	CARD interaction domain	IPR004020	Pyrin domain	690.026
IPR000699	Intracellular calcium-release channel	IPR002153	Transient receptor potential protein	688.197
IPR006012	Syntaxin/epimorphin family	IPR000928	SNAP-25	687.121
IPR005283	Peroxysomal long chain fatty acyl transporter	IPR011527	ABC_membrane_1.	681.844
IPR003243	Cystatin C/M	IPR000169	Peptidase, eukaryotic cysteine peptidase active site	681.696
IPR000493	Inositol 1,4,5-trisphosphate-binding protein receptor	IPR013555	Transient receptor ion channel II	675.574
IPR001092	Basic helix-loop-helix dimerization domain bHLH	IPR001092	Basic helix-loop-helix dimerization domain bHLH	670.989
IPR002068	Heat shock protein Hsp20	IPR011024	Gamma-crystallin related	670.824
IPR005643	Jun-like transcription factor	IPR000837	Fos transforming protein	668.473
IPR002112	Transcription factor Jun	IPR000837	Fos transforming protein	668.473
IPR003623	Oncostatin	IPR001442	Type 4 procollagen, C-terminal repeat	666.674
IPR003608	MIR domain	IPR002153	Transient receptor potential protein	666.376
IPR005821	Ion transport protein	IPR005821	Ion transport protein	660.045
IPR000827	Small chemokine, C-C subfamily	IPR002237	C-C chemokine receptor, type 2	657.899
IPR003091	Voltage-dependent potassium channel	IPR000369	Slow voltage-gated potassium channel	655.085
IPR002383	Coagulation factor, Gla region	IPR009271	Coagulation factor V LSPD	651.078
IPR001232	SKP1 component	IPR010684	RNA polymerase II transcription factor SIII subunit A	647.192
IPR000010	Cysteine protease inhibitor	IPR000169	Peptidase, eukaryotic cysteine peptidase active site	642.686
IPR008153	Gamma-adaptin, C-terminal	IPR003914	Rabaptin	642.255
IPR001589	Actin-binding, actinin-type	IPR008438	Calcineurin-binding	638.127
IPR001438	Type II EGF-like signature	IPR011651	MNNL.	637.466
IPR001438	Type II EGF-like signature	IPR001774	Delta/Serrate/lag-2 (DSL) protein	637.466
IPR000421	Coagulation factor 5/8 type C domain (FA58C)	IPR002383	Coagulation factor, Gla region	635.703
IPR003597	Immunoglobulin C-type	IPR003597	Immunoglobulin C-type	627.59
IPR000538	Link	IPR009070	Peptidoglycan binding-like	627.383
IPR001392	Clathrin adaptor complex, medium chain	IPR002000	Lysosome-associated membrane glycoprotein (Lamp)/CD68	627.007
IPR008968	Mu2 adaptin subunit (AP50) of AP2	IPR002000	Lysosome-associated membrane glycoprotein (Lamp)/CD68	627.007
IPR004019	YLP motif	IPR001336	Type I EGF subtype	622.92
IPR004152	GAT domain	IPR000296	Cation-dependent mannose-6-phosphate receptor	621.677
IPR007273	SCAMP	IPR006153	Sodium/hydrogen exchanger	621.179
IPR007273	SCAMP	IPR004709	Sodium/hydrogen exchanger subfamily	621.179
IPR001054	Guanylate cyclase	IPR000663	Natriuretic peptide	621.179
IPR001368	TNFR/CD27/30/40/95 cysteine-rich region	IPR012227	TRAF.	619.61
IPR008717	Noggin	IPR001111	Transforming growth factor beta (TGFb), N-terminal	618.92
IPR008097	Fractalkine/neurotactin	IPR005383	C-C chemokine receptor, type 11	616.259
IPR006643	ZASP	IPR008438	Calcineurin-binding	616.16
IPR001651	Gastrin/cholecystokinin peptide hormone	IPR008294	Peptidase M12A, meprin alpha subunit	613.73
IPR008294	Peptidase M12A, meprin alpha subunit	IPR013152	Gastrin_CCK.	613.73
IPR003117	cAMP-dependent protein kinase regulator, type II PKA R subunit	IPR008382	A-kinase anchor 110 kDa	613.377
IPR000210	BTB/POZ	IPR003971	Kv9 voltage-gated K+ channel	609.357
IPR005417	Zona occludens protein	IPR000500	Connexins	608.394
IPR001811	Small chemokine, interleukin-8 like	IPR005382	C-C chemokine receptor, type 10	607.114
IPR005834	Haloacid dehalogenase-like hydrolase	IPR000272	FXYD protein	606.625
IPR003529	Long hematopoietin receptor, gp130 family 2	IPR003530	Long hematopoietin receptor, soluble alpha chain	605.069
IPR000034	Laminin B	IPR003886	Nidogen, extracellular region	605.069
IPR000034	Laminin B	IPR006605	G2 nidogen and fibulin G2F	605.069
IPR000294	Vitamin K-dependent carboxylation/gamma-carboxyglutamic region	IPR009271	Coagulation factor V LSPD	603.509
IPR001315	CARD interaction domain	IPR001315	CARD interaction domain	600.528
IPR002469	Peptidase S9B, dipeptidylpeptidase IV N-terminal	IPR001811	Small chemokine, interleukin-8 like	598.19
IPR011029	DEATH-like	IPR011029	DEATH-like	596.887
IPR003987	Intercellular adhesion molecule/vascular cell adhesion molecule-1	IPR008954	Moesin	594.852
IPR000862	RFC	IPR000862	RFC	594.663
IPR004826	Maf transcription factor	IPR011616	bZIP_1.	592.607
IPR000342	Regulator of G protein	IPR001019	Guanine nucleotide binding protein (G-protein), alpha subunit	592.523
IPR000342	Regulator of G protein	IPR001408	G-protein alpha subunit, group I	588.933
IPR000421	Coagulation factor 5/8 type C domain (FA58C)	IPR000294	Vitamin K-dependent carboxylation/gamma-carboxyglutamic region	588.531
IPR000033	Low-density lipoprotein receptor, YWTD repeat	IPR010483	Alpha-2-macroglobulin RAP, C-terminal	587.796
IPR000033	Low-density lipoprotein receptor, YWTD repeat	IPR009066	Alpha-2-macroglobulin receptor-associated protein, domain 1	587.796
IPR010509	ABC transporter, N-terminal	IPR011527	ABC_membrane_1.	583.749
IPR000375	Dynamin central region	IPR004729	Transient-receptor-potential calcium channel protein	578.873
IPR003130	Dynamin GTPase effector	IPR004729	Transient-receptor-potential calcium channel protein	578.873
IPR002126	Cadherin	IPR000225	Armadillo	578.403
IPR000827	Small chemokine, C-C subfamily	IPR005382	C-C chemokine receptor, type 10	574.562
IPR001838	K+ channel, inward rectifier	IPR003271	Kir2.1 inward rectifier K+ channel	572.57
IPR008978	HSP20-like chaperone	IPR011024	Gamma-crystallin related	572.065
IPR001401	Dynamin	IPR002153	Transient receptor potential protein	571.254
IPR001757	ATPase, E1-E2 type	IPR000272	FXYD protein	570.693
IPR002373	cAMP-dependent protein kinase	IPR008382	A-kinase anchor 110 kDa	567.963
IPR007111	NACHT nucleoside triphosphatase	IPR004020	Pyrin domain	562.782
IPR000157	TIR	IPR000975	Interleukin-1	562.52
IPR008152	Alpha/gamma adaptin, C-terminal	IPR009011	Mannose-6-phosphate receptor, binding	561.011
IPR011029	DEATH-like	IPR007111	NACHT nucleoside triphosphatase	559.507
IPR001370	Baculovirus inhibitor of apoptosis protein repeat (BIR)	IPR001940	Peptidase S1C, hrtA/degQ	557.515
IPR003988	Intercellular adhesion molecule	IPR008954	Moesin	556.443
IPR009050	Globin-like	IPR002337	Beta haemoglobin	556.346
IPR002004	Polyadenylate-binding protein/HECT-associated	IPR009818	Ataxin-2, C-terminal	554.267
IPR001412	Aminoacyl-tRNA synthetase, class I	IPR004358	Bacterial sensor protein, C-terminal	554.156
IPR001412	Aminoacyl-tRNA synthetase, class I	IPR011035	Ribosomal protein L25-like	554.156
IPR001412	Aminoacyl-tRNA synthetase, class I	IPR000924	Glutamyl-tRNA synthetase, class Ic	554.156
IPR000233	Cadherin cytoplasmic region	IPR000225	Armadillo	553.955
IPR000886	Endoplasmic reticulum targeting sequence	IPR007266	Endoplasmic reticulum oxidoreductin 1	552.648
IPR001092	Basic helix-loop-helix dimerization domain bHLH	IPR011598	HLH_DNA_bd.	551.008
IPR005821	Ion transport protein	IPR003091	Voltage-dependent potassium channel	547.045
IPR000717	Proteasome component region PCI	IPR000717	Proteasome component region PCI	546.166
IPR000469	G-protein alpha subunit, group 12	IPR004061	Sphingosine 1-phosphate receptor	543.005
IPR003532	Short hematopoietin receptor, family 2	IPR012351	Cytokine_4_hlx.	542.941
IPR003529	Long hematopoietin receptor, gp130 family 2	IPR001581	LIF/OSM	541.589
IPR000538	Link	IPR002477	PGBD_1.	540.32
IPR001438	Type II EGF-like signature	IPR003378	Fringe-like	539.944
IPR003987	Intercellular adhesion molecule/vascular cell adhesion molecule-1	IPR011259	ERM_C.	538.664
IPR003987	Intercellular adhesion molecule/vascular cell adhesion molecule-1	IPR011174	Ezrin/radixin/moesin	538.664
IPR003954	RNA recognition, region 1	IPR009145	U2 auxiliary factor small subunit	538.582
IPR005821	Ion transport protein	IPR003968	Kv channel	537.839
IPR007107	LIM_homeo.	IPR007107	LIM_homeo.	536.658
IPR008145	Guanylate kinase/L-type calcium channel region	IPR006187	Claudin tight junction protein	535.657
IPR001442	Type 4 procollagen, C-terminal repeat	IPR001581	LIF/OSM	531.986
IPR005101	FAD binding domain of DNA photolyase	IPR013655	PAS fold-3	531.688
IPR006051	FAD binding domain of DNA photolyase, N-terminal	IPR013655	PAS fold-3	531.688
IPR006050	DNA photolyase, N-terminal	IPR013655	PAS fold-3	531.688
IPR001368	TNFR/CD27/30/40/95 cysteine-rich region	IPR002083	MATH	522.015
IPR004075	Interleukin-1 receptor, type I/Toll precursor	IPR004075	Interleukin-1 receptor, type I/Toll precursor	519.732
IPR003527	MAP kinase	IPR000340	Dual specificity protein phosphatase	517.954
IPR008153	Gamma-adaptin, C-terminal	IPR000296	Cation-dependent mannose-6-phosphate receptor	517.44
IPR005821	Ion transport protein	IPR000369	Slow voltage-gated potassium channel	515.475
IPR001089	Small chemokine, C-X-C subfamily	IPR005384	Dufatg/cmkrecept.	515.394
IPR000727	Target SNARE coiled-coil domain	IPR000928	SNAP-25	512.562
IPR000717	Proteasome component region PCI	IPR003639	Mov34-1	510.633
IPR000342	Regulator of G protein	IPR011025	Transducin, alpha subunit, insertion	507.933
IPR003579	Ras small GTPase, Rab type	IPR002005	Rab GTPase activator	507.456
IPR006050	DNA photolyase, N-terminal	IPR000700	PAS-assoc_C.	506.047
IPR005101	FAD binding domain of DNA photolyase	IPR000700	PAS-assoc_C.	506.047
IPR006051	FAD binding domain of DNA photolyase, N-terminal	IPR000700	PAS-assoc_C.	506.047
IPR003988	Intercellular adhesion molecule	IPR011259	ERM_C.	504.145
IPR003988	Intercellular adhesion molecule	IPR011174	Ezrin/radixin/moesin	504.145
IPR002473	Small chemokine, C-X-C/Interleukin 8	IPR005384	Dufatg/cmkrecept.	503.588
IPR000233	Cadherin cytoplasmic region	IPR000233	Cadherin cytoplasmic region	499.59
IPR000712	Apoptosis regulator Bcl-2 protein, BH	IPR004725	Apoptosis regulator Bcl-X protein	494.319
IPR001111	Transforming growth factor beta (TGFb), N-terminal	IPR008835	Sclerostin	493.757
IPR001811	Small chemokine, interleukin-8 like	IPR004068	C-C chemokine receptor, type 8	493.54
IPR000832	G-protein coupled receptor family 2 (secretin-like)	IPR005817	Wnt superfamily	488.994
IPR000832	G-protein coupled receptor family 2 (secretin-like)	IPR005816	Secreted growth factor Wnt protein	488.994
IPR001680	G-protein beta WD-40 repeat	IPR001770	G-protein, gamma subunit	487.574
IPR001553	RecA bacterial DNA recombination protein	IPR001553	RecA bacterial DNA recombination protein	486.908
IPR000832	G-protein coupled receptor family 2 (secretin-like)	IPR000532	Glucagon/GIP/secretin/VIP	485.578
IPR000727	Target SNARE coiled-coil domain	IPR010908	Longin	485.508
IPR001156	Peptidase S60, transferrin lactoferrin	IPR000867	Insulin-like growth factor-binding protein, IGFBP	484.431
IPR004241	Light chain 3 (LC3)	IPR000205	NAD_BS	484.228
IPR006649	snRNP domain	IPR010304	Survival motor neuron	484.228
IPR005821	Ion transport protein	IPR005820	M+channel_nlg	482.999
IPR002383	Coagulation factor, Gla region	IPR011706	Cu-oxidase_2.	482.238
IPR001117	Multicopper oxidase, type 1	IPR002383	Coagulation factor, Gla region	482.238
IPR002383	Coagulation factor, Gla region	IPR012224	Pept_S1A_FX.	481.136
IPR003577	Ras small GTPase, Ras type	IPR001895	Guanine-nucleotide dissociation stimulator CDC25	479.631
IPR008145	Guanylate kinase/L-type calcium channel region	IPR004031	PMP-22/EMP/MP20 and claudin	478.869
IPR000668	Peptidase C1A, papain	IPR002384	Bone matrix, Gla region	478.645
IPR001163	Small nuclear ribonucleoprotein (Sm protein)	IPR010304	Survival motor neuron	478.549
IPR003405	Structural maintenance of chromosome protein SMC, C-terminal	IPR010935	SMCs flexible hinge	478.186
IPR003405	Structural maintenance of chromosome protein SMC, C-terminal	IPR003405	Structural maintenance of chromosome protein SMC, C-terminal	478.186
IPR010935	SMCs flexible hinge	IPR010935	SMCs flexible hinge	478.186
IPR000261	EPS15 homology (EH)	IPR012320	SHD.	477.349
IPR002383	Coagulation factor, Gla region	IPR008972	Cupredoxin	472.639
IPR004827	Basic-leucine zipper (bZIP) transcription factor	IPR000837	Fos transforming protein	469.71
IPR000354	Involucrin repeat	IPR011656	NODP.	469.532
IPR008297	Notch	IPR000354	Involucrin repeat	469.532
IPR003529	Long hematopoietin receptor, gp130 family 2	IPR012351	Cytokine_4_hlx.	469.448
IPR002469	Peptidase S9B, dipeptidylpeptidase IV N-terminal	IPR001089	Small chemokine, C-X-C subfamily	469.147
IPR004827	Basic-leucine zipper (bZIP) transcription factor	IPR011616	bZIP_1.	466.263
IPR001839	Transforming growth factor beta	IPR008717	Noggin	466.071
IPR000712	Apoptosis regulator Bcl-2 protein, BH	IPR013282	Apoptosis regulator, Bcl-2 related	465.82
IPR004827	Basic-leucine zipper (bZIP) transcription factor	IPR004826	Maf transcription factor	464.257
IPR001811	Small chemokine, interleukin-8 like	IPR002237	C-C chemokine receptor, type 2	463.873
IPR000827	Small chemokine, C-C subfamily	IPR002239	C-C chemokine receptor, type 4	463.654
IPR001622	K+ channel, pore region	IPR001622	K+ channel, pore region	462.612
IPR008152	Alpha/gamma adaptin, C-terminal	IPR003914	Rabaptin	462.226
IPR001134	Netrin, C-terminal	IPR002477	PGBD_1.	461.4
IPR000538	Link	IPR006026	Peptidase, metallopeptidases	461.031
IPR000837	Fos transforming protein	IPR011616	bZIP_1.	460.89
IPR000827	Small chemokine, C-C subfamily	IPR002240	C-C chemokine receptor, type 5	459.482
IPR000595	Cyclic nucleotide-binding domain	IPR008382	A-kinase anchor 110 kDa	459.414
IPR002014	VHS	IPR009011	Mannose-6-phosphate receptor, binding	459.414
IPR000500	Connexins	IPR005418	Zona occludens protein ZO-1	459.068
IPR005417	Zona occludens protein	IPR013092	Connexin, N terminal	459.068
IPR002553	Adaptin, N-terminal	IPR013212	Mad3_BUB1_I.	455.562
IPR001545	Gonadotropin, beta chain	IPR002131	Glycoprotein hormone receptor	454.08
IPR010920	Small nuclear-like ribonucleoprotein	IPR009422	Gemin6	451.975
IPR004827	Basic-leucine zipper (bZIP) transcription factor	IPR008917	Eukaryotic transcription factor, DNA-binding	451.502
IPR001208	MCM	IPR008721	Origin recognition complex subunit 6	449.518
IPR009071	High mobility group box	IPR007103	POU_homeo.	449.252
IPR001388	Synaptobrevin	IPR010989	t-snare	448.813
IPR006689	ARF/SAR superfamily	IPR010504	Arfaptin-like	448.767
IPR004241	Light chain 3 (LC3)	IPR000594	UBA/THIF-type NAD/FAD binding fold	447.879
IPR008917	Eukaryotic transcription factor, DNA-binding	IPR000837	Fos transforming protein	447.541
IPR000294	Vitamin K-dependent carboxylation/gamma-carboxyglutamic region	IPR011706	Cu-oxidase_2.	446.696
IPR008152	Alpha/gamma adaptin, C-terminal	IPR000804	Clathrin adaptor complex, small chain	446.696
IPR001117	Multicopper oxidase, type 1	IPR000294	Vitamin K-dependent carboxylation/gamma-carboxyglutamic region	446.696
IPR000483	Cysteine-rich flanking region, C-terminal	IPR003172	E1 protein and Def2/Der2 allergen	446.347
IPR002172	Low density lipoprotein-receptor, class A	IPR010483	Alpha-2-macroglobulin RAP, C-terminal	445.45
IPR002172	Low density lipoprotein-receptor, class A	IPR009066	Alpha-2-macroglobulin receptor-associated protein, domain 1	445.45
IPR000294	Vitamin K-dependent carboxylation/gamma-carboxyglutamic region	IPR012224	Pept_S1A_FX.	445.39
IPR000421	Coagulation factor 5/8 type C domain (FA58C)	IPR012224	Pept_S1A_FX.	444.946
IPR006535	HnRNP R and Q splicing factor	IPR002149	Alatroxin_recept.	443.759
IPR000800	Notch (DSL) domain	IPR000354	Involucrin repeat	442.453
IPR004827	Basic-leucine zipper (bZIP) transcription factor	IPR004827	Basic-leucine zipper (bZIP) transcription factor	441.87
IPR003265	HhH-GPD	IPR001553	RecA bacterial DNA recombination protein	439.875
IPR000483	Cysteine-rich flanking region, C-terminal	IPR004075	Interleukin-1 receptor, type I/Toll precursor	439.233
IPR006011	Syntaxin, N-terminal	IPR000928	SNAP-25	438.682
IPR008144	Guanylate kinase	IPR006187	Claudin tight junction protein	438.49
IPR001134	Netrin, C-terminal	IPR000585	Hemopexin	437.569
IPR001562	Tec/Btk domain	IPR002498	Phosphatidylinositol-4-phosphate 5-kinase	437.207
IPR000294	Vitamin K-dependent carboxylation/gamma-carboxyglutamic region	IPR008972	Cupredoxin	437.084
IPR001368	TNFR/CD27/30/40/95 cysteine-rich region	IPR008983	TNF-like	436.96
IPR003987	Intercellular adhesion molecule/vascular cell adhesion molecule-1	IPR000413	Integrins alpha chain	436.524
IPR003961	Fibronectin, type III	IPR012351	Cytokine_4_hlx.	436.177
IPR000157	TIR	IPR000483	Cysteine-rich flanking region, C-terminal	436.011
IPR002005	Rab GTPase activator	IPR013753	Ras	435.629
IPR001089	Small chemokine, C-X-C subfamily	IPR001277	C-X-C chemokine receptor, type 4	435.35
IPR000010	Cysteine protease inhibitor	IPR012599	Propeptide_C1.	433.627
IPR003091	Voltage-dependent potassium channel	IPR001622	K+ channel, pore region	432.862
IPR001156	Peptidase S60, transferrin lactoferrin	IPR000716	Thyroglobulin type-1	430.22
IPR010982	Lambda repressor-like, DNA-binding	IPR010982	Lambda repressor-like, DNA-binding	428.699
IPR000225	Armadillo	IPR009123	Desmoglein	427.473
IPR008351	JNK MAP kinase	IPR000340	Dual specificity protein phosphatase	427.294
IPR000472	TGF-beta receptor/activin receptor, type I/II	IPR002400	Growth factor, cystine knot	427.201
IPR001506	Peptidase M12A, astacin	IPR013152	Gastrin_CCK.	426.412
IPR001651	Gastrin/cholecystokinin peptide hormone	IPR001506	Peptidase M12A, astacin	426.412
IPR003968	Kv channel	IPR001622	K+ channel, pore region	426.242
IPR003175	Cyclin-dependent kinase inhibitor	IPR004367	Cyclin, C-terminal	426.054
IPR007576	CITED	IPR004979	Transcription factor AP-2	425.176
IPR002473	Small chemokine, C-X-C/Interleukin 8	IPR001277	C-X-C chemokine receptor, type 4	425.136
IPR003074	Peroxisome proliferator-activated receptor	IPR008181	DeoxyUTP pyrophosphatase, subfamily 1	423.266
IPR003074	Peroxisome proliferator-activated receptor	IPR008180	DeoxyUTP pyrophosphatase	423.266
IPR001811	Small chemokine, interleukin-8 like	IPR002471	Peptidase S9, serine active site	423.129
IPR001388	Synaptobrevin	IPR000928	SNAP-25	422.856
IPR005821	Ion transport protein	IPR003969	Kv6 voltage-gated K+ channel	419.33
IPR001134	Netrin, C-terminal	IPR001818	Peptidase M10A and M12B, matrixin and adamalysin	419.001
IPR000538	Link	IPR001818	Peptidase M10A and M12B, matrixin and adamalysin	418.605
IPR008979	Galactose-binding like	IPR001799	Ephrin	418.592
IPR001824	Receptor tyrosine kinase, class III	IPR000980	SH2 motif	418.389
IPR009271	Coagulation factor V LSPD	IPR012224	Pept_S1A_FX.	418.301
IPR000276	Rhodopsin-like GPCR superfamily	IPR004250	Somatostatin/Cortistatin	417.588
IPR003439	ABC transporter	IPR005283	Peroxysomal long chain fatty acyl transporter	416.375
IPR000276	Rhodopsin-like GPCR superfamily	IPR000239	GPCR kinase	416.184
IPR008153	Gamma-adaptin, C-terminal	IPR000804	Clathrin adaptor complex, small chain	414.45
IPR003109	GoLoco	IPR001408	G-protein alpha subunit, group I	414.32
IPR002194	Chaperonin TCP-1	IPR009563	Sjogrens syndrome scleroderma autoantigen 1	413.74
IPR000369	Slow voltage-gated potassium channel	IPR001622	K+ channel, pore region	411.401
IPR003578	Ras small GTPase, Rho type	IPR000406	RHO protein GDP dissociation inhibitor	410.754
IPR005821	Ion transport protein	IPR003973	Shab voltage-gated K+ channel	410.222
IPR005821	Ion transport protein	IPR004350	Kv2.1 voltage-gated K+ channel	410.222
IPR000493	Inositol 1,4,5-trisphosphate-binding protein receptor	IPR005821	Ion transport protein	410.222
IPR011029	DEATH-like	IPR001315	CARD interaction domain	409.476
IPR001806	Ras GTPase superfamily	IPR002005	Rab GTPase activator	409.37
IPR001117	Multicopper oxidase, type 1	IPR012224	Pept_S1A_FX.	408.009
IPR011706	Cu-oxidase_2.	IPR012224	Pept_S1A_FX.	408.009
IPR006649	snRNP domain	IPR009422	Gemin6	405.127
IPR001408	G-protein alpha subunit, group I	IPR011717	TPR_4.	404.063
IPR003577	Ras small GTPase, Ras type	IPR000159	RA domain	403.433
IPR006535	HnRNP R and Q splicing factor	IPR001565	Synaptotagmin	403.421
IPR005225	Small GTP-binding protein domain	IPR002005	Rab GTPase activator	403.354
IPR001375	Peptidase S9, prolyl oligopeptidase active site region	IPR001811	Small chemokine, interleukin-8 like	403.238
IPR000276	Rhodopsin-like GPCR superfamily	IPR008097	Fractalkine/neurotactin	402.611
IPR001208	MCM	IPR001208	MCM	401.865
IPR010450	Neurexophilin	IPR012680	Laminin_G_2.	401.072
IPR001163	Small nuclear ribonucleoprotein (Sm protein)	IPR009422	Gemin6	400.507
IPR000717	Proteasome component region PCI	IPR000555	Mov34/MPN/PAD-1	400.362
IPR000608	Ubiquitin-conjugating enzymes	IPR002867	Zn-finger, cysteine-rich C6HC	398.843
IPR002400	Growth factor, cystine knot	IPR002350	Proteinase inhibitor I1, Kazal	397.27
IPR002400	Growth factor, cystine knot	IPR000476	Glycoprotein hormone alpha chain	397.238
IPR000827	Small chemokine, C-C subfamily	IPR005384	Dufatg/cmkrecept.	396.437
IPR000827	Small chemokine, C-C subfamily	IPR001277	C-X-C chemokine receptor, type 4	395.908
IPR000906	ZU5 domain	IPR000500	Connexins	394.147
IPR001245	Tyrosine protein kinase	IPR000980	SH2 motif	394.134
IPR005821	Ion transport protein	IPR013662	RyR and IP3R Homology associated	393.767
IPR001134	Netrin, C-terminal	IPR006026	Peptidase, metallopeptidases	393.661
IPR001494	Importin-beta, N-terminal	IPR000554	Ribosomal protein S7E	391.891
IPR001494	Importin-beta, N-terminal	IPR005633	Ribosomal protein L23, N-terminal domain	391.891
IPR001494	Importin-beta, N-terminal	IPR001014	Ribosomal L23 protein	391.891
IPR001494	Importin-beta, N-terminal	IPR013025	Ribosome_L25_23.	391.891
IPR000929	Dopamine receptor	IPR008379	4.1, C-terminal	391.841
IPR000929	Dopamine receptor	IPR007477	SAB	391.841
IPR001247	3prime exoribonuclease	IPR003029	RNA binding S1	391.814
IPR008144	Guanylate kinase	IPR004031	PMP-22/EMP/MP20 and claudin	391.66
IPR001315	CARD interaction domain	IPR002398	Peptidase C14, caspase precursor, p45	391.149
IPR004075	Interleukin-1 receptor, type I/Toll precursor	IPR004074	Interleukin-1 receptor, type I and type II	389.959
IPR002350	Proteinase inhibitor I1, Kazal	IPR001318	Inhibin, beta C subunit	389.843
IPR001315	CARD interaction domain	IPR001309	Caspase-1, p20	389.405
IPR001315	CARD interaction domain	IPR011600	Pept_C14_p20.	389.405
IPR011025	Transducin, alpha subunit, insertion	IPR004061	Sphingosine 1-phosphate receptor	388.565
IPR000782	Beta-Ig-H3/fasciclin	IPR001442	Type 4 procollagen, C-terminal repeat	387.8
IPR007259	Spc97/Spc98	IPR002454	Gamma tubulin	387.427
IPR003591	Leucine-rich repeat, typical subtype	IPR004075	Interleukin-1 receptor, type I/Toll precursor	387.035
IPR003958	Transcription factor CBF/NF-Y/archaeal histone	IPR003958	Transcription factor CBF/NF-Y/archaeal histone	386.446
IPR001715	Calponin-like actin-binding	IPR008438	Calcineurin-binding	386.213
IPR010920	Small nuclear-like ribonucleoprotein	IPR010920	Small nuclear-like ribonucleoprotein	385.916
IPR001660	Sterile alpha motif SAM	IPR008972	Cupredoxin	385.496
IPR008376	Synembryn	IPR001019	Guanine nucleotide binding protein (G-protein), alpha subunit	385.054
IPR008382	A-kinase anchor 110 kDa	IPR012198	PK_regulatory.	384.843
IPR000649	Initiation factor 2B	IPR002233	Adrenergic receptor	383.594
IPR005821	Ion transport protein	IPR003131	K+ channel tetramerisation	383.372
IPR008993	TIMP-like OB-fold	IPR002477	PGBD_1.	382.635
IPR001494	Importin-beta, N-terminal	IPR000156	RanBP1 domain	382.331
IPR005820	M+channel_nlg	IPR001622	K+ channel, pore region	380.369
IPR008972	Cupredoxin	IPR012224	Pept_S1A_FX.	380.024
IPR008161	Collagen helix repeat	IPR000782	Beta-Ig-H3/fasciclin	378.879
IPR001325	Interleukin-4/interleukin-13	IPR002996	Cytkn_recept_B/G.	377.368
IPR002049	Laminin-type EGF-like domain	IPR003886	Nidogen, extracellular region	377.172
IPR002049	Laminin-type EGF-like domain	IPR006605	G2 nidogen and fibulin G2F	377.172
IPR008343	MAP kinase phosphatase	IPR008349	ERK1/2 MAP kinase	375.956
IPR003602	DNA topoisomerase I, DNA-binding	IPR002464	ATP-dependent helicase, DEAH-box	374.299
IPR006171	TOPRIM	IPR002464	ATP-dependent helicase, DEAH-box	374.299
IPR000380	DNA topoisomerase I	IPR002464	ATP-dependent helicase, DEAH-box	374.299
IPR003601	DNA topoisomerase I, ATP-binding	IPR002464	ATP-dependent helicase, DEAH-box	374.299
IPR006154	Toprim sub-domain	IPR002464	ATP-dependent helicase, DEAH-box	374.299
IPR000488	Death domain	IPR009095	TRADD, N-terminal	374.166
IPR001368	TNFR/CD27/30/40/95 cysteine-rich region	IPR013322	TRAF-type.	373.793
IPR003645	Follistatin-like, N-terminal	IPR001318	Inhibin, beta C subunit	373.225
IPR008152	Alpha/gamma adaptin, C-terminal	IPR000296	Cation-dependent mannose-6-phosphate receptor	373.015
IPR001839	Transforming growth factor beta	IPR008835	Sclerostin	371.474
IPR001711	Phosphatidylinositol-specific phospholipase C, Y domain	IPR005459	Transient receptor potential channel 3	371.421
IPR001192	Phosphoinositide-specific phospholipase C (PLC)	IPR005459	Transient receptor potential channel 3	371.421
IPR003987	Intercellular adhesion molecule/vascular cell adhesion molecule-1	IPR000798	Ezrin/radixin/moesin ERM	370.999
IPR001811	Small chemokine, interleukin-8 like	IPR000174	Interleukin-8 receptor	370.885
IPR001811	Small chemokine, interleukin-8 like	IPR000057	Interleukin 8B receptor	370.885
IPR001368	TNFR/CD27/30/40/95 cysteine-rich region	IPR008974	TRAF domain-like	369.335
IPR003987	Intercellular adhesion molecule/vascular cell adhesion molecule-1	IPR002035	von Willebrand factor, type A	369.276
IPR000654	G-protein alpha subunit, group Q	IPR001065	Muscarinic acetylcholine receptor M2	368.338
IPR000472	TGF-beta receptor/activin receptor, type I/II	IPR002405	Inhibin, alpha subunit	367.749
IPR001401	Dynamin	IPR004729	Transient-receptor-potential calcium channel protein	367.394
IPR011029	DEATH-like	IPR007091	Leucine-rich repeat, ribonuclease inhibitor type	366.92
IPR001368	TNFR/CD27/30/40/95 cysteine-rich region	IPR001293	Zn-finger, TRAF type	366.325
IPR000014	PAS	IPR000700	PAS-assoc_C.	363.813
IPR011029	DEATH-like	IPR000488	Death domain	363.451
IPR006011	Syntaxin, N-terminal	IPR010908	Longin	363.127
IPR008993	TIMP-like OB-fold	IPR000585	Hemopexin	362.86
IPR009079	Four-helical cytokine	IPR002996	Cytkn_recept_B/G.	362.809
IPR001368	TNFR/CD27/30/40/95 cysteine-rich region	IPR006053	Tumor necrosis factor alpha, beta and c	362.103
IPR003006	Immunoglobulin/major histocompatibility complex	IPR003597	Immunoglobulin C-type	361.803
IPR001067	Nuclear translocator	IPR000700	PAS-assoc_C.	360.78
IPR003602	DNA topoisomerase I, DNA-binding	IPR004589	ATP-dependent DNA helicase RecQ	360.073
IPR002345	Lipocalin	IPR001703	Alpha-fetoprotein	360.073
IPR006171	TOPRIM	IPR004589	ATP-dependent DNA helicase RecQ	360.073
IPR000380	DNA topoisomerase I	IPR004589	ATP-dependent DNA helicase RecQ	360.073
IPR003601	DNA topoisomerase I, ATP-binding	IPR004589	ATP-dependent DNA helicase RecQ	360.073
IPR006154	Toprim sub-domain	IPR004589	ATP-dependent DNA helicase RecQ	360.073
IPR006688	ADP-ribosylation factor	IPR010504	Arfaptin-like	359.753
IPR001247	3prime exoribonuclease	IPR012961	DSHCT.	359.357
IPR006211	Furin-like cysteine rich region	IPR001336	Type I EGF subtype	359.01
IPR000494	Epidermal growth-factor receptor (EGFR), L domain	IPR001336	Type I EGF subtype	359.01
IPR002078	Sigma-54 factor interaction domain	IPR002005	Rab GTPase activator	358.681
IPR008917	Eukaryotic transcription factor, DNA-binding	IPR011616	bZIP_1.	358.53
IPR009122	Desmosomal cadherin	IPR011989	ARM-like.	358.292
IPR007266	Endoplasmic reticulum oxidoreductin 1	IPR012336	Thioredoxin-like.	358.125
IPR008993	TIMP-like OB-fold	IPR001818	Peptidase M10A and M12B, matrixin and adamalysin	357.625
IPR001799	Ephrin	IPR013761	Sterile alpha motif-type	357.003
IPR000014	PAS	IPR006051	FAD binding domain of DNA photolyase, N-terminal	356.778
IPR000014	PAS	IPR006050	DNA photolyase, N-terminal	356.778
IPR000014	PAS	IPR005101	FAD binding domain of DNA photolyase	356.778
IPR003439	ABC transporter	IPR010509	ABC transporter, N-terminal	356.196
IPR003579	Ras small GTPase, Rab type	IPR010911	Rab_bd.	356.098
IPR009123	Desmoglein	IPR013284	Beta-catenin.	355.853
IPR000375	Dynamin central region	IPR002111	Cat_channel_TrpL	352.245
IPR003130	Dynamin GTPase effector	IPR002111	Cat_channel_TrpL	352.245
IPR000426	Proteasome alpha-subunit	IPR000959	POLO box duplicated region	351.352
IPR002231	5-Hydroxytryptamine receptor	IPR004061	Sphingosine 1-phosphate receptor	350.891
IPR002405	Inhibin, alpha subunit	IPR001318	Inhibin, beta C subunit	348.58
IPR003988	Intercellular adhesion molecule	IPR000798	Ezrin/radixin/moesin ERM	348.083
IPR013518	K+ channel, inward rectifier, conserved region 1	IPR013521	K+ channel, inward rectifier, conserved region 2	347.931
IPR013518	K+ channel, inward rectifier, conserved region 1	IPR013518	K+ channel, inward rectifier, conserved region 1	347.931
IPR013521	K+ channel, inward rectifier, conserved region 2	IPR013521	K+ channel, inward rectifier, conserved region 2	347.931
IPR003594	ATP-binding region, ATPase-like	IPR004167	E3 binding	347.372
IPR010479	BH3 interacting	IPR002475	BCL2_family.	346.069
IPR002553	Adaptin, N-terminal	IPR006687	GTP-binding protein SAR1	345.636
IPR002153	Transient receptor potential protein	IPR001682	Ca/Na_pore	344.793
IPR005834	Haloacid dehalogenase-like hydrolase	IPR007106	SIX_SINE_homeo.	344.591
IPR005834	Haloacid dehalogenase-like hydrolase	IPR007105	SIX.	344.591
IPR000909	Phosphatidylinositol-specific phospholipase C, X domain	IPR005459	Transient receptor potential channel 3	344.564
IPR007266	Endoplasmic reticulum oxidoreductin 1	IPR012335	Thioredoxin_fold.	343.7
IPR003395	SMC protein, N-terminal	IPR010935	SMCs flexible hinge	342.996
IPR003395	SMC protein, N-terminal	IPR003405	Structural maintenance of chromosome protein SMC, C-terminal	342.996
IPR001408	G-protein alpha subunit, group I	IPR004061	Sphingosine 1-phosphate receptor	341.693
IPR007110	Immunoglobulin-like	IPR003597	Immunoglobulin C-type	341.003
IPR008160	Collagen triple helix repeat	IPR000782	Beta-Ig-H3/fasciclin	340.197
IPR003605	TGF beta receptor, GS motif	IPR001839	Transforming growth factor beta	340.192
IPR009050	Globin-like	IPR002338	Alpha haemoglobin	339.894
IPR000014	PAS	IPR001067	Nuclear translocator	338.977
IPR001827	Homeobox protein, antennapedia type	IPR005542	PBX domain	338.119
IPR011025	Transducin, alpha subunit, insertion	IPR002278	Melatonin 1A receptor	336.558
IPR011025	Transducin, alpha subunit, insertion	IPR000025	Melatonin receptor	336.558
IPR001315	CARD interaction domain	IPR002138	Pept_C14_p10.	336.285
IPR003271	Kir2.1 inward rectifier K+ channel	IPR013521	K+ channel, inward rectifier, conserved region 2	335.606
IPR003271	Kir2.1 inward rectifier K+ channel	IPR013518	K+ channel, inward rectifier, conserved region 1	335.606
IPR003969	Kv6 voltage-gated K+ channel	IPR001622	K+ channel, pore region	335.051
IPR002553	Adaptin, N-terminal	IPR011012	Longin-like	334.541
IPR010560	Neogenin, C-terminal	IPR008211	Laminin, N-terminal	334.092
IPR000907	Lipoxygenase	IPR003054	Type II keratin	334.092
IPR001885	Mammalian lipoxygenase	IPR003054	Type II keratin	334.092
IPR002400	Growth factor, cystine knot	IPR006208	Cystine knot domain	333.472
IPR001438	Type II EGF-like signature	IPR010660	NOD	333.342
IPR001089	Small chemokine, C-X-C subfamily	IPR002471	Peptidase S9, serine active site	333.198
IPR001208	MCM	IPR007220	Origin recognition complex subunit 2	331.641
IPR000225	Armadillo	IPR009124	Desmocollin	330.949
IPR004001	Actin	IPR002108	Actin-binding, cofilin/tropomyosin type	330.285
IPR003597	Immunoglobulin C-type	IPR001003	MHC Class II alpha chain, alpha-1 domain	327.64
IPR003938	EAG/ELK/ERG potassium channel	IPR005820	M+channel_nlg	327.412
IPR003054	Type II keratin	IPR001101	Plectin repeat	327.062
IPR004350	Kv2.1 voltage-gated K+ channel	IPR001622	K+ channel, pore region	326.959
IPR003973	Shab voltage-gated K+ channel	IPR001622	K+ channel, pore region	326.959
IPR003307	eIF4-gamma/eIF5/eIF2-epsilon	IPR002735	Translation initiation factor IF5	326.9
IPR006671	Cyclin, N-terminal	IPR003175	Cyclin-dependent kinase inhibitor	326.743
IPR001811	Small chemokine, interleukin-8 like	IPR002239	C-C chemokine receptor, type 4	326.725
IPR003962	Fibronectin, type III subdomain	IPR008972	Cupredoxin	326.626
IPR008993	TIMP-like OB-fold	IPR006026	Peptidase, metallopeptidases	326.426
IPR002126	Cadherin	IPR013284	Beta-catenin.	326.006
IPR003605	TGF beta receptor, GS motif	IPR001111	Transforming growth factor beta (TGFb), N-terminal	324.767
IPR000157	TIR	IPR003591	Leucine-rich repeat, typical subtype	324.17
IPR004365	OB-fold nucleic acid binding	IPR000465	XPA	323.546
IPR000210	BTB/POZ	IPR003968	Kv channel	322.562
IPR006212	Furin-like repeat	IPR001336	Type I EGF subtype	322.43
IPR001438	Type II EGF-like signature	IPR011656	NODP.	322.36
IPR001438	Type II EGF-like signature	IPR008297	Notch	322.36
IPR001610	PAC motif	IPR000700	PAS-assoc_C.	321.987
IPR002400	Growth factor, cystine knot	IPR001545	Gonadotropin, beta chain	321.933
IPR002231	5-Hydroxytryptamine receptor	IPR000654	G-protein alpha subunit, group Q	321.134
IPR001811	Small chemokine, interleukin-8 like	IPR002240	C-C chemokine receptor, type 5	320.91
IPR003577	Ras small GTPase, Ras type	IPR000651	Guanine nucleotide exchange factor for Ras-like GTPases; N-terminal motif	319.374
IPR011029	DEATH-like	IPR004020	Pyrin domain	319.065
IPR002231	5-Hydroxytryptamine receptor	IPR002231	5-Hydroxytryptamine receptor	318.565
IPR000233	Cadherin cytoplasmic region	IPR002126	Cadherin	318.175
IPR009057	Homeodomain-like	IPR005542	PBX domain	318.137
IPR001375	Peptidase S9, prolyl oligopeptidase active site region	IPR001089	Small chemokine, C-X-C subfamily	317.75
IPR000538	Link	IPR000585	Hemopexin	317.67
IPR000239	GPCR kinase	IPR000190	AT1 angiotensin II receptor	316.826
IPR008376	Synembryn	IPR011025	Transducin, alpha subunit, insertion	315.572
IPR001763	Rhodanese-like	IPR003527	MAP kinase	313.882
IPR009134	Vascular endothelial growth factor receptor, VEGFR	IPR000980	SH2 motif	312.74
IPR004000	Actin/actin-like	IPR002108	Actin-binding, cofilin/tropomyosin type	312.659
IPR005418	Zona occludens protein ZO-1	IPR013092	Connexin, N terminal	312.644
IPR004001	Actin	IPR008185	Deoxyribonuclease I	312.639
IPR001019	Guanine nucleotide binding protein (G-protein), alpha subunit	IPR001418	Opioid receptor	312.179
IPR000910	HMG1/2 (high mobility group) box	IPR007103	POU_homeo.	312.109
IPR006708	Pex19 protein	IPR011527	ABC_membrane_1.	312.103
IPR001723	Steroid hormone receptor	IPR000003	Retinoid X receptor	311.886
IPR001356	Homeobox	IPR005542	PBX domain	311.879
IPR006025	Peptidase M, neutral zinc metallopeptidases, zinc-binding site	IPR000538	Link	311.411
IPR005024	Snf7	IPR003960	AAA-protein subdomain	309.301
IPR006186	Serine/threonine-specific protein phosphatase and bis(5-nucleosyl)-tetraphosphatase	IPR007304	TAP42-like protein	308.967
IPR010920	Small nuclear-like ribonucleoprotein	IPR010304	Survival motor neuron	308.468
IPR005024	Snf7	IPR004328	BRO1	308.224
IPR006012	Syntaxin/epimorphin family	IPR010908	Longin	307.844
IPR000536	Ligand-binding domain of nuclear hormone receptor	IPR000003	Retinoid X receptor	307.692
IPR010681	PRF.	IPR002996	Cytkn_recept_B/G.	307.491
IPR003961	Fibronectin, type III	IPR000980	SH2 motif	307.434
IPR008152	Alpha/gamma adaptin, C-terminal	IPR006687	GTP-binding protein SAR1	306.67
IPR002014	VHS	IPR000296	Cation-dependent mannose-6-phosphate receptor	305.871
IPR002350	Proteinase inhibitor I1, Kazal	IPR001839	Transforming growth factor beta	305.858
IPR009254	Laminin I	IPR008465	Dystroglycan	305.8
IPR010307	Laminin II	IPR008465	Dystroglycan	305.8
IPR008191	Maternal tudor protein	IPR002373	cAMP-dependent protein kinase	305.566
IPR001134	Netrin, C-terminal	IPR009070	Peptidoglycan binding-like	304.993
IPR001844	Chaperonin Cpn60	IPR009563	Sjogrens syndrome scleroderma autoantigen 1	304.657
IPR000436	Sushi domain/SCR domain/CCP module	IPR001840	Complement C3a/C4a/C5a anaphylatoxin	304.091
IPR010734	Copine	IPR011236	Protein phosphatase 5	303.985
IPR010734	Copine	IPR013235	PPP5.	303.985
IPR000800	Notch (DSL) domain	IPR001438	Type II EGF-like signature	303.232
IPR001067	Nuclear translocator	IPR001610	PAC motif	303.027
IPR003131	K+ channel tetramerisation	IPR001622	K+ channel, pore region	302.359
IPR000488	Death domain	IPR000488	Death domain	302.224
IPR001092	Basic helix-loop-helix dimerization domain bHLH	IPR002546	Myogenic basic muscle-specific protein	302.198
IPR000712	Apoptosis regulator Bcl-2 protein, BH	IPR000794	Beta-ketoacyl synthase	301.911
IPR000436	Sushi domain/SCR domain/CCP module	IPR000020	Anaphylatoxin/fibulin	301.658
IPR009079	Four-helical cytokine	IPR000282	Cytok_receptor_2.	301.486
IPR001208	MCM	IPR008047	MCM protein 4	301.188
IPR001820	Tissue inhibitor of metalloproteinase	IPR000562	Type II fibronectin collagen-binding domain	301.13
IPR001791	Laminin G	IPR010450	Neurexophilin	300.075
IPR002013	Synaptojanin, N-terminal	IPR004148	BAR domain	299.119
IPR000333	Activin type II receptor	IPR002400	Growth factor, cystine knot	299.089
IPR007125	Histone core	IPR003105	Nuclear protein G9a	299.086
IPR009003	Peptidase, trypsin-like serine and cysteine proteases	IPR011707	Cu-oxidase_3.	299.056
IPR000210	BTB/POZ	IPR003969	Kv6 voltage-gated K+ channel	298.875
IPR002350	Proteinase inhibitor I1, Kazal	IPR000491	Inhibin, beta A subunit	298.632
IPR004000	Actin/actin-like	IPR008185	Deoxyribonuclease I	296.5
IPR007940	SH3-binding 5	IPR008351	JNK MAP kinase	295.902
IPR011029	DEATH-like	IPR009095	TRADD, N-terminal	294.666
IPR000699	Intracellular calcium-release channel	IPR004729	Transient-receptor-potential calcium channel protein	294.632
IPR008160	Collagen triple helix repeat	IPR011489	EMI.	293.371
IPR003988	Intercellular adhesion molecule	IPR002035	von Willebrand factor, type A	293.289
IPR000157	TIR	IPR004074	Interleukin-1 receptor, type I and type II	293.179
IPR007087	Zn-finger, C2H2 type	IPR003309	Transcriptional regulator SCAN	292.882
IPR001373	Cullin	IPR001810	Cyclin-like F-box	292.504
IPR012012	Integrin_B.	IPR013519	Integrin alpha beta-propellor	292.307
IPR012012	Integrin_B.	IPR013513	Integrin alpha chain, C-terminal cytoplasmic region	292.307
IPR012012	Integrin_B.	IPR013649	Integrin alpha-2	292.307
IPR012012	Integrin_B.	IPR013517	FG-GAP	292.307
IPR000998	MAM	IPR001651	Gastrin/cholecystokinin peptide hormone	291.779
IPR002423	Chaperonin Cpn60/TCP-1	IPR009563	Sjogrens syndrome scleroderma autoantigen 1	291.779
IPR000998	MAM	IPR013152	Gastrin_CCK.	291.779
IPR006172	DNA-directed DNA polymerase, family B	IPR011210	Ku80 antigen	291.627
IPR006134	DNA polymerase B domain	IPR011210	Ku80 antigen	291.627
IPR006133	DNA polymerase B, exonuclease domain	IPR011210	Ku80 antigen	291.627
IPR001359	Synapsin	IPR001359	Synapsin	291.067
IPR000727	Target SNARE coiled-coil domain	IPR006012	Syntaxin/epimorphin family	290.713
IPR000767	Disease resistance protein	IPR001315	CARD interaction domain	290.685
IPR000033	Low-density lipoprotein receptor, YWTD repeat	IPR006020	Phosphotyrosine interaction domain	290.22
IPR002383	Coagulation factor, Gla region	IPR002383	Coagulation factor, Gla region	289.812
IPR003961	Fibronectin, type III	IPR001799	Ephrin	289.484
IPR009003	Peptidase, trypsin-like serine and cysteine proteases	IPR002355	Multicopper oxidase, copper-binding site	288.758
IPR009071	High mobility group box	IPR010982	Lambda repressor-like, DNA-binding	288.04
IPR008993	TIMP-like OB-fold	IPR009070	Peptidoglycan binding-like	288.022
IPR000980	SH2 motif	IPR002996	Cytkn_recept_B/G.	286.873
IPR008376	Synembryn	IPR001408	G-protein alpha subunit, group I	286.647
IPR001314	Peptidase S1A, chymotrypsin	IPR011707	Cu-oxidase_3.	286.509
IPR004827	Basic-leucine zipper (bZIP) transcription factor	IPR011700	bZIP_2.	285.895
IPR000995	Muscarinic acetylcholine receptor	IPR000654	G-protein alpha subunit, group Q	285.819
IPR003597	Immunoglobulin C-type	IPR000353	Class II histocompatibility antigen, beta chain, beta-1 domain	285.594
IPR000239	GPCR kinase	IPR000732	Rhodopsin	285.299
IPR003608	MIR domain	IPR004729	Transient-receptor-potential calcium channel protein	285.158
IPR002475	BCL2_family.	IPR002475	BCL2_family.	284.265
IPR002054	DNA polymerase X	IPR000730	Proliferating cell nuclear antigen, PCNA	284.122
IPR002078	Sigma-54 factor interaction domain	IPR000806	Rab GDI protein	281.951
IPR006012	Syntaxin/epimorphin family	IPR007810	Pep3/Vps18/deep orange	280.453
IPR009057	Homeodomain-like	IPR001356	Homeobox	280.432
IPR001879	Hormone receptor, extracellular	IPR006985	Receptor activity modifying protein	279.932
IPR004152	GAT domain	IPR000479	Cation-independent mannose-6-phosphate receptor	279.932
IPR005821	Ion transport protein	IPR001682	Ca/Na_pore	279.739
IPR001909	KRAB box	IPR007086	Zn-finger, C2H2 subtype	279.389
IPR012351	Cytokine_4_hlx.	IPR000282	Cytok_receptor_2.	278.87
IPR003532	Short hematopoietin receptor, family 2	IPR011365	IL3recept_beta_c.	278.743
IPR003596	Immunoglobulin V-type	IPR009070	Peptidoglycan binding-like	277.392
IPR009127	Janus kinase, JAK	IPR002996	Cytkn_recept_B/G.	277.232
IPR008297	Notch	IPR001108	Peptidase A22A, presenilin	276.951
IPR001108	Peptidase A22A, presenilin	IPR011656	NODP.	276.951
IPR001314	Peptidase S1A, chymotrypsin	IPR002355	Multicopper oxidase, copper-binding site	276.553
IPR000500	Connexins	IPR013092	Connexin, N terminal	276.165
IPR008063	Fas receptor	IPR006052	Tumor Necrosis Factor	275.58
IPR001254	Peptidase S1, chymotrypsin	IPR011707	Cu-oxidase_3.	274.382
IPR010560	Neogenin, C-terminal	IPR008993	TIMP-like OB-fold	274.356
IPR001019	Guanine nucleotide binding protein (G-protein), alpha subunit	IPR013313	GPR40 receptor, fatty acid	273.64
IPR001019	Guanine nucleotide binding protein (G-protein), alpha subunit	IPR013312	GPR40-related receptor	273.64
IPR001019	Guanine nucleotide binding protein (G-protein), alpha subunit	IPR002278	Melatonin 1A receptor	273.64
IPR001019	Guanine nucleotide binding protein (G-protein), alpha subunit	IPR000025	Melatonin receptor	273.64
IPR000159	RA domain	IPR013753	Ras	273.571
IPR003016	2-oxo acid dehydrogenase, lipoyl-binding site	IPR003594	ATP-binding region, ATPase-like	273.22
IPR004152	GAT domain	IPR002860	Glycosyl hydrolase, BNR repeat	272.37
IPR001019	Guanine nucleotide binding protein (G-protein), alpha subunit	IPR002274	Thyrotropin receptor	271.586
IPR002405	Inhibin, alpha subunit	IPR003645	Follistatin-like, N-terminal	271.347
IPR001839	Transforming growth factor beta	IPR003645	Follistatin-like, N-terminal	271.041
IPR003987	Intercellular adhesion molecule/vascular cell adhesion molecule-1	IPR013519	Integrin alpha beta-propellor	271.036
IPR003987	Intercellular adhesion molecule/vascular cell adhesion molecule-1	IPR013513	Integrin alpha chain, C-terminal cytoplasmic region	271.036
IPR003987	Intercellular adhesion molecule/vascular cell adhesion molecule-1	IPR013649	Integrin alpha-2	271.036
IPR003987	Intercellular adhesion molecule/vascular cell adhesion molecule-1	IPR013517	FG-GAP	271.036
IPR005821	Ion transport protein	IPR002153	Transient receptor potential protein	270.849
IPR001408	G-protein alpha subunit, group I	IPR001418	Opioid receptor	270.845
IPR001220	Legume lectin, beta domain	IPR002153	Transient receptor potential protein	270.305
IPR002475	BCL2_family.	IPR012238	Bcl2_apop_reg.	269.188
IPR000700	PAS-assoc_C.	IPR000700	PAS-assoc_C.	268.612
IPR000906	ZU5 domain	IPR013092	Connexin, N terminal	268.312
IPR004843	Metallophosphoesterase	IPR007304	TAP42-like protein	268.179
IPR000699	Intracellular calcium-release channel	IPR002111	Cat_channel_TrpL	267.733
IPR000294	Vitamin K-dependent carboxylation/gamma-carboxyglutamic region	IPR002383	Coagulation factor, Gla region	267.725
IPR000712	Apoptosis regulator Bcl-2 protein, BH	IPR010479	BH3 interacting	267.587
IPR001438	Type II EGF-like signature	IPR007782	VKG_carbox.	267.511
IPR001438	Type II EGF-like signature	IPR011020	HTTM.	267.511
IPR003591	Leucine-rich repeat, typical subtype	IPR003172	E1 protein and Def2/Der2 allergen	267.107
IPR003579	Ras small GTPase, Rab type	IPR003123	Vacuolar sorting protein 9	267.013
IPR003954	RNA recognition, region 1	IPR003954	RNA recognition, region 1	266.933
IPR001881	EGF-like calcium-binding	IPR008161	Collagen helix repeat	266.882
IPR000034	Laminin B	IPR001506	Peptidase M12A, astacin	266.096
IPR005937	26S proteasome subunit P45	IPR005937	26S proteasome subunit P45	265.916
IPR001751	Calcium-binding protein, S-100/ICaBP type	IPR001464	Annexin	265.302
IPR001628	Zn-finger, C4-type steroid receptor	IPR000003	Retinoid X receptor	265.096
IPR000806	Rab GDI protein	IPR013753	Ras	265.087
IPR001254	Peptidase S1, chymotrypsin	IPR002355	Multicopper oxidase, copper-binding site	264.818
IPR000504	RNA-binding region RNP-1 (RNA recognition motif)	IPR012677	a_b_plait_nuc_bd.	264.752
IPR001763	Rhodanese-like	IPR008351	JNK MAP kinase	263.073
IPR000698	Arrestin	IPR001760	Opsin	262.933
IPR011174	Ezrin/radixin/moesin	IPR007483	Hamartin	262.77
IPR007483	Hamartin	IPR011259	ERM_C.	262.77
IPR007110	Immunoglobulin-like	IPR000980	SH2 motif	262.761
IPR007110	Immunoglobulin-like	IPR002348	Interleukin 1/heparin-binding growth factor	262.289
IPR003528	Long hematopoietin receptor, single chain	IPR001496	SOCS protein, C-terminal	261.92
IPR008191	Maternal tudor protein	IPR012198	PK_regulatory.	261.52
IPR002078	Sigma-54 factor interaction domain	IPR001330	Prenyltransferase/squalene oxidase	261.468
IPR008211	Laminin, N-terminal	IPR008465	Dystroglycan	261.468
IPR003891	Initiation factor eIF-4 gamma, MA3	IPR001040	Eukaryotic translation initiation factor 4E (eIF-4E)	261.394
IPR009071	High mobility group box	IPR000327	POU domain	261.177
IPR001208	MCM	IPR008049	MCM protein 6	260.821
IPR000800	Notch (DSL) domain	IPR001108	Peptidase A22A, presenilin	260.528
IPR001806	Ras GTPase superfamily	IPR000159	RA domain	259.887
IPR000413	Integrins alpha chain	IPR012012	Integrin_B.	259.295
IPR004038	Ribosomal protein L7Ae/L30e/S12e/Gadd45	IPR003074	Peroxisome proliferator-activated receptor	259.135
IPR003093	Apoptosis regulator Bcl-2 protein, BH4	IPR000794	Beta-ketoacyl synthase	259.039
IPR003608	MIR domain	IPR002111	Cat_channel_TrpL	259.038
IPR000566	Lipocalin-related protein and Bos/Can/Equ allergen	IPR001703	Alpha-fetoprotein	257.043
IPR001703	Alpha-fetoprotein	IPR012674	Calycin.	257.043
IPR001192	Phosphoinositide-specific phospholipase C (PLC)	IPR013555	Transient receptor ion channel II	256.94
IPR001711	Phosphatidylinositol-specific phospholipase C, Y domain	IPR013555	Transient receptor ion channel II	256.94
IPR001370	Baculovirus inhibitor of apoptosis protein repeat (BIR)	IPR002138	Pept_C14_p10.	256.708
IPR000239	GPCR kinase	IPR001504	B2 bradykinin receptor	256.283
IPR001019	Guanine nucleotide binding protein (G-protein), alpha subunit	IPR002230	Cannabinoid receptor	256.134
IPR005225	Small GTP-binding protein domain	IPR000159	RA domain	255.45
IPR001372	Dynein light chain, type 1	IPR004171	cAMP-dependent protein kinase inhibitor	255.044
IPR002078	Sigma-54 factor interaction domain	IPR010911	Rab_bd.	254.3
IPR009050	Globin-like	IPR012292	Globin_related.	253.099
IPR009050	Globin-like	IPR000971	Globin	253.099
IPR001452	SH3	IPR003124	Actin-binding WH2	253.05
IPR002350	Proteinase inhibitor I1, Kazal	IPR001111	Transforming growth factor beta (TGFb), N-terminal	252.897
IPR000157	TIR	IPR001611	Leucine-rich repeat	252.757
IPR009080	Aminoacyl-tRNA synthetase, class 1a, anticodon-binding	IPR010987	Glutathione S-transferase, C-terminal-like	252.665
IPR006208	Cystine knot domain	IPR002131	Glycoprotein hormone receptor	252.525
IPR012677	a_b_plait_nuc_bd.	IPR012677	a_b_plait_nuc_bd.	252.051
IPR002720	Retinoblastoma-associated protein, A-box	IPR010662	DUF1234.	252.039
IPR002719	Retinoblastoma-associated protein, B-box	IPR010662	DUF1234.	252.039
IPR004827	Basic-leucine zipper (bZIP) transcription factor	IPR005643	Jun-like transcription factor	251.909
IPR004827	Basic-leucine zipper (bZIP) transcription factor	IPR002112	Transcription factor Jun	251.909
IPR008957	Fibronectin, type III-like fold	IPR000471	Interferon alpha, beta and delta	251.544
IPR001881	EGF-like calcium-binding	IPR008160	Collagen triple helix repeat	251.463
IPR000333	Activin type II receptor	IPR002405	Inhibin, alpha subunit	251.309
IPR008191	Maternal tudor protein	IPR003117	cAMP-dependent protein kinase regulator, type II PKA R subunit	251.09
IPR000014	PAS	IPR000014	PAS	250.658
IPR011025	Transducin, alpha subunit, insertion	IPR002274	Thyrotropin receptor	250.522
IPR000315	Zn-finger, B-box	IPR003879	Butyrophylin-like	250.214
IPR004725	Apoptosis regulator Bcl-X protein	IPR010548	BNIP3	249.79
IPR002400	Growth factor, cystine knot	IPR003645	Follistatin-like, N-terminal	249.638
IPR001806	Ras GTPase superfamily	IPR001895	Guanine-nucleotide dissociation stimulator CDC25	248.319
IPR000886	Endoplasmic reticulum targeting sequence	IPR001747	Lipid transport protein, N-terminal	248.153
IPR000886	Endoplasmic reticulum targeting sequence	IPR011030	Lipovitellin, superhelical	248.153
IPR001169	Integrin beta, C-terminal	IPR013519	Integrin alpha beta-propellor	247.806
IPR001169	Integrin beta, C-terminal	IPR013513	Integrin alpha chain, C-terminal cytoplasmic region	247.806
IPR001169	Integrin beta, C-terminal	IPR013649	Integrin alpha-2	247.806
IPR001169	Integrin beta, C-terminal	IPR013517	FG-GAP	247.806
IPR002369	Integrin, beta chain	IPR013519	Integrin alpha beta-propellor	247.806
IPR002369	Integrin, beta chain	IPR013513	Integrin alpha chain, C-terminal cytoplasmic region	247.806
IPR002369	Integrin, beta chain	IPR013649	Integrin alpha-2	247.806
IPR002369	Integrin, beta chain	IPR013517	FG-GAP	247.806
IPR001134	Netrin, C-terminal	IPR005817	Wnt superfamily	247.804
IPR001134	Netrin, C-terminal	IPR005816	Secreted growth factor Wnt protein	247.804
IPR003579	Ras small GTPase, Rab type	IPR000806	Rab GDI protein	247.664
IPR000294	Vitamin K-dependent carboxylation/gamma-carboxyglutamic region	IPR000294	Vitamin K-dependent carboxylation/gamma-carboxyglutamic region	247.233
IPR000595	Cyclic nucleotide-binding domain	IPR008191	Maternal tudor protein	246.967
IPR000629	ATP-dependent helicase, DEAD-box	IPR003891	Initiation factor eIF-4 gamma, MA3	246.831
IPR001611	Leucine-rich repeat	IPR004075	Interleukin-1 receptor, type I/Toll precursor	246.581
IPR003395	SMC protein, N-terminal	IPR003395	SMC protein, N-terminal	245.636
IPR009057	Homeodomain-like	IPR012287	Homeodomain-rel.	245.344
IPR000210	BTB/POZ	IPR003091	Voltage-dependent potassium channel	244.957
IPR005542	PBX domain	IPR012287	Homeodomain-rel.	244.914
IPR000151	Ciliary neurotrophic factor, CNTF	IPR002996	Cytkn_recept_B/G.	244.607
IPR000814	Transcription factor TFIID	IPR009088	Transcription factor IIA, beta-barrel	244.212
IPR000814	Transcription factor TFIID	IPR009083	Transcription factor IIA, helical	244.212
IPR009088	Transcription factor IIA, beta-barrel	IPR012294	TFIID_C/glycos_N.	244.212
IPR009083	Transcription factor IIA, helical	IPR012294	TFIID_C/glycos_N.	244.212
IPR005225	Small GTP-binding protein domain	IPR001895	Guanine-nucleotide dissociation stimulator CDC25	244.209
IPR007110	Immunoglobulin-like	IPR001039	Major histocompatibility complex protein, class I	244.158
IPR000500	Connexins	IPR000500	Connexins	243.851
IPR002075	Nuclear transport factor 2	IPR002075	Nuclear transport factor 2	243.851
IPR011025	Transducin, alpha subunit, insertion	IPR000935	Thrombin receptor	243.478
IPR006020	Phosphotyrosine interaction domain	IPR001220	Legume lectin, beta domain	243.417
IPR001259	Calpain inhibitor repeat	IPR011510	SAM_2.	242.964
IPR002400	Growth factor, cystine knot	IPR003438	Glial cell line-derived neurotrophic factor receptor	242.486
IPR000033	Low-density lipoprotein receptor, YWTD repeat	IPR006796	Dickkopf, N-terminal cysteine-rich	242.399
IPR000215	Proteinase inhibititor I4, serpin	IPR003966	Peptidase S1A, prothrombin	241.164
IPR000233	Cadherin cytoplasmic region	IPR000633	Vinculin	240.811
IPR000629	ATP-dependent helicase, DEAD-box	IPR003890	Initiation factor eIF-4 gamma, middle	240.686
IPR001187	Tissue factor	IPR012351	Cytokine_4_hlx.	240.092
IPR004148	BAR domain	IPR003005	Amphiphysin	239.563
IPR009072	Histone-fold	IPR007582	WD40 associated region in TFIID subunit	239.156
IPR002172	Low density lipoprotein-receptor, class A	IPR006020	Phosphotyrosine interaction domain	238.46
IPR000909	Phosphatidylinositol-specific phospholipase C, X domain	IPR013555	Transient receptor ion channel II	238.252
IPR006025	Peptidase M, neutral zinc metallopeptidases, zinc-binding site	IPR001134	Netrin, C-terminal	238.112
IPR000699	Intracellular calcium-release channel	IPR005821	Ion transport protein	237.983
IPR002398	Peptidase C14, caspase precursor, p45	IPR001370	Baculovirus inhibitor of apoptosis protein repeat (BIR)	237.877
IPR001418	Opioid receptor	IPR011025	Transducin, alpha subunit, insertion	237.719
IPR003596	Immunoglobulin V-type	IPR002477	PGBD_1.	237.614
IPR011021	Arrestin, N-terminal	IPR001760	Opsin	237.473
IPR011022	Arrestin, C-terminal	IPR001760	Opsin	237.473
IPR002350	Proteinase inhibitor I1, Kazal	IPR002405	Inhibin, alpha subunit	237.339
IPR000215	Proteinase inhibititor I4, serpin	IPR000001	Kringle	237.094
IPR001309	Caspase-1, p20	IPR001370	Baculovirus inhibitor of apoptosis protein repeat (BIR)	236.848
IPR001370	Baculovirus inhibitor of apoptosis protein repeat (BIR)	IPR011600	Pept_C14_p20.	236.848
IPR000794	Beta-ketoacyl synthase	IPR012238	Bcl2_apop_reg.	236.804
IPR006644	Dystroglycan-type cadherin-like domain	IPR010307	Laminin II	236.779
IPR006644	Dystroglycan-type cadherin-like domain	IPR009254	Laminin I	236.779
IPR001314	Peptidase S1A, chymotrypsin	IPR003912	Protease-activated receptor	236.501
IPR004152	GAT domain	IPR003914	Rabaptin	236.12
IPR001895	Guanine-nucleotide dissociation stimulator CDC25	IPR013753	Ras	236.075
IPR000034	Laminin B	IPR000020	Anaphylatoxin/fibulin	235.822
IPR000504	RNA-binding region RNP-1 (RNA recognition motif)	IPR000504	RNA-binding region RNP-1 (RNA recognition motif)	235.731
IPR001806	Ras GTPase superfamily	IPR000806	Rab GDI protein	235.444
IPR001881	EGF-like calcium-binding	IPR000034	Laminin B	234.758
IPR007110	Immunoglobulin-like	IPR008996	Cytokine, IL-1 related	234.276
IPR000276	Rhodopsin-like GPCR superfamily	IPR000698	Arrestin	234.132
IPR001356	Homeobox	IPR001356	Homeobox	233.736
IPR000727	Target SNARE coiled-coil domain	IPR006011	Syntaxin, N-terminal	233.687
IPR003528	Long hematopoietin receptor, single chain	IPR001400	Somatotropin hormone	233.629
IPR001060	Cdc15/Fes/CIP4	IPR003124	Actin-binding WH2	233.318
IPR001494	Importin-beta, N-terminal	IPR003216	Linkerhist_N.	233.159
IPR001494	Importin-beta, N-terminal	IPR002778	Ribonucleoprotein complex SRP, Srp19 component	233.159
IPR000496	Bradykinin receptor	IPR000239	GPCR kinase	232.542
IPR001817	Vasopressin receptor	IPR000239	GPCR kinase	232.542
IPR010560	Neogenin, C-terminal	IPR001134	Netrin, C-terminal	232.542
IPR008153	Gamma-adaptin, C-terminal	IPR000479	Cation-independent mannose-6-phosphate receptor	232.542
IPR001208	MCM	IPR008046	MCM protein 3	232.45
IPR001675	Glycosyl transferase, family 29	IPR013098	I-set.	232.033
IPR013098	I-set.	IPR012163	Sialyl_trans.	232.033
IPR003988	Intercellular adhesion molecule	IPR000413	Integrins alpha chain	232.026
IPR005225	Small GTP-binding protein domain	IPR000806	Rab GDI protein	231.968
IPR008266	Tyrosine protein kinase, active site	IPR001849	Pleckstrin-like	231.447
IPR011778	D-hydantoinase.	IPR011778	D-hydantoinase.	231.298
IPR005847	Dihydroorotase region	IPR011778	D-hydantoinase.	231.298
IPR011059	Metallo-dependent hydrolase, composite	IPR011778	D-hydantoinase.	231.298
IPR005847	Dihydroorotase region	IPR011059	Metallo-dependent hydrolase, composite	231.298
IPR005847	Dihydroorotase region	IPR005847	Dihydroorotase region	231.298
IPR003608	MIR domain	IPR005821	Ion transport protein	230.097
IPR009003	Peptidase, trypsin-like serine and cysteine proteases	IPR003912	Protease-activated receptor	229.828
IPR000904	SEC7-like domain	IPR006689	ARF/SAR superfamily	229.551
IPR003093	Apoptosis regulator Bcl-2 protein, BH4	IPR010548	BNIP3	228.308
IPR008061	Kir5.0 inward rectifier K+ channel	IPR001622	K+ channel, pore region	227.679
IPR008161	Collagen helix repeat	IPR000096	Serum amyloid A protein	227.651
IPR000210	BTB/POZ	IPR003131	K+ channel tetramerisation	227.636
IPR001314	Peptidase S1A, chymotrypsin	IPR007782	VKG_carbox.	227.627
IPR001314	Peptidase S1A, chymotrypsin	IPR011020	HTTM.	227.627
IPR001254	Peptidase S1, chymotrypsin	IPR003912	Protease-activated receptor	226.566
IPR008153	Gamma-adaptin, C-terminal	IPR002860	Glycosyl hydrolase, BNR repeat	225.912
IPR008996	Cytokine, IL-1 related	IPR004076	Interleukin-1 receptor IL1R	225.62
IPR001838	K+ channel, inward rectifier	IPR013673	Inward rectifier potassium channel N-terminal	224.997
IPR011029	DEATH-like	IPR002398	Peptidase C14, caspase precursor, p45	224.276
IPR001442	Type 4 procollagen, C-terminal repeat	IPR011489	EMI.	224.191
IPR000152	Aspartic acid and asparagine hydroxylation site	IPR008161	Collagen helix repeat	223.967
IPR010457	Ig-like C2-type	IPR012351	Cytokine_4_hlx.	223.96
IPR008161	Collagen helix repeat	IPR000742	EGF_2.	223.956
IPR003597	Immunoglobulin C-type	IPR001039	Major histocompatibility complex protein, class I	223.93
IPR007111	NACHT nucleoside triphosphatase	IPR007091	Leucine-rich repeat, ribonuclease inhibitor type	223.734
IPR011029	DEATH-like	IPR001309	Caspase-1, p20	223.138
IPR011029	DEATH-like	IPR011600	Pept_C14_p20.	223.138
IPR003579	Ras small GTPase, Rab type	IPR001738	Rab escort (choroideraemia) protein	222.942
IPR000286	Histone deacetylase superfamily	IPR003902	Transcriptional regulator, GCM-like	222.46
IPR001401	Dynamin	IPR002111	Cat_channel_TrpL	222.316
IPR000014	PAS	IPR001610	PAC motif	222.025
IPR002017	Spectrin repeat	IPR008438	Calcineurin-binding	221.402
IPR008097	Fractalkine/neurotactin	IPR009070	Peptidoglycan binding-like	221.369
IPR009072	Histone-fold	IPR006751	TAFII55 protein conserved region	221.307
IPR001436	Alpha crystallin	IPR001436	Alpha crystallin	221.205
IPR001026	Epsin N-terminal homology	IPR012331	Clathrin_H_link.	221.082
IPR001026	Epsin N-terminal homology	IPR001473	Clathrin propeller, N-terminal	221.082
IPR001111	Transforming growth factor beta (TGFb), N-terminal	IPR006207	Cystine knot, C-terminal	220.19
IPR000571	Zn-finger, C-x8-C-x5-C-x3-H type	IPR003954	RNA recognition, region 1	220.099
IPR003109	GoLoco	IPR001019	Guanine nucleotide binding protein (G-protein), alpha subunit	219.564
IPR000413	Integrins alpha chain	IPR002369	Integrin, beta chain	219.236
IPR000413	Integrins alpha chain	IPR001169	Integrin beta, C-terminal	219.236
IPR004075	Interleukin-1 receptor, type I/Toll precursor	IPR003502	Interleukin-1 propeptide	219.231
IPR004075	Interleukin-1 receptor, type I/Toll precursor	IPR003294	Interleukin-1, alpha/beta	219.231
IPR009071	High mobility group box	IPR001356	Homeobox	218.828
IPR001073	Complement C1q protein	IPR001759	Pentaxin	218.813
IPR011029	DEATH-like	IPR001875	Death effector protein	218.808
IPR003577	Ras small GTPase, Ras type	IPR008937	Ras guanine nucleotide exchange factor	218.75
IPR001254	Peptidase S1, chymotrypsin	IPR007782	VKG_carbox.	218.347
IPR001254	Peptidase S1, chymotrypsin	IPR011020	HTTM.	218.347
IPR000727	Target SNARE coiled-coil domain	IPR010989	t-snare	218.03
IPR001019	Guanine nucleotide binding protein (G-protein), alpha subunit	IPR011717	TPR_4.	217.525
IPR007123	Gelsolin region	IPR007123	Gelsolin region	217.509
IPR007111	NACHT nucleoside triphosphatase	IPR007111	NACHT nucleoside triphosphatase	217.509
IPR003959	AAA ATPase, central region	IPR005024	Snf7	217.497
IPR008161	Collagen helix repeat	IPR011489	EMI.	217.337
IPR000626	Ubiquitin	IPR000011	Ubiquitin-activating enzyme	216.812
IPR006209	EGF-like domain	IPR008161	Collagen helix repeat	216.433
IPR000233	Cadherin cytoplasmic region	IPR013284	Beta-catenin.	215.802
IPR000233	Cadherin cytoplasmic region	IPR006077	Vinculin/alpha-catenin	214.751
IPR000233	Cadherin cytoplasmic region	IPR001033	Alpha-catenin	214.751
IPR000699	Intracellular calcium-release channel	IPR013555	Transient receptor ion channel II	214.742
IPR003529	Long hematopoietin receptor, gp130 family 2	IPR009079	Four-helical cytokine	213.702
IPR003579	Ras small GTPase, Rab type	IPR000306	Zn-finger, FYVE type	213.7
IPR001711	Phosphatidylinositol-specific phospholipase C, Y domain	IPR002111	Cat_channel_TrpL	213.433
IPR001192	Phosphoinositide-specific phospholipase C (PLC)	IPR002111	Cat_channel_TrpL	213.433
IPR003105	Nuclear protein G9a	IPR007124	Histone-fold/TFIID-TAF/NF-Y	213.334
IPR001105	Thromboxane receptor	IPR000654	G-protein alpha subunit, group Q	212.676
IPR001675	Glycosyl transferase, family 29	IPR013151	Immunoglobulin.	212.479
IPR013151	Immunoglobulin.	IPR012163	Sialyl_trans.	212.479
IPR003123	Vacuolar sorting protein 9	IPR013753	Ras	212.266
IPR001838	K+ channel, inward rectifier	IPR001622	K+ channel, pore region	212.06
IPR001723	Steroid hormone receptor	IPR008946	Steroid nuclear receptor, ligand-binding	211.737
IPR000152	Aspartic acid and asparagine hydroxylation site	IPR008160	Collagen triple helix repeat	211.645
IPR000727	Target SNARE coiled-coil domain	IPR000727	Target SNARE coiled-coil domain	211.02
IPR001628	Zn-finger, C4-type steroid receptor	IPR008946	Steroid nuclear receptor, ligand-binding	210.788
IPR006187	Claudin tight junction protein	IPR011511	SH3_2.	210.386
IPR008952	Tetraspanin	IPR008952	Tetraspanin	210.31
IPR011029	DEATH-like	IPR006800	Pellino	210.123
IPR000276	Rhodopsin-like GPCR superfamily	IPR007733	Agouti	209.873
IPR000727	Target SNARE coiled-coil domain	IPR007810	Pep3/Vps18/deep orange	209.783
IPR000488	Death domain	IPR001875	Death effector protein	209.725
IPR000169	Peptidase, eukaryotic cysteine peptidase active site	IPR002384	Bone matrix, Gla region	209.661
IPR001089	Small chemokine, C-X-C subfamily	IPR002238	C-C chemokine receptor, type 3	209.382
IPR010548	BNIP3	IPR012238	Bcl2_apop_reg.	208.496
IPR000536	Ligand-binding domain of nuclear hormone receptor	IPR008946	Steroid nuclear receptor, ligand-binding	208.444
IPR000276	Rhodopsin-like GPCR superfamily	IPR011022	Arrestin, C-terminal	208.209
IPR000276	Rhodopsin-like GPCR superfamily	IPR011021	Arrestin, N-terminal	208.209
IPR003608	MIR domain	IPR013555	Transient receptor ion channel II	207.884
IPR000156	RanBP1 domain	IPR013598	Exportin 1-like	207.835
IPR006020	Phosphotyrosine interaction domain	IPR008155	Amyloidogenic glycoprotein	207.353
IPR006020	Phosphotyrosine interaction domain	IPR008154	Amyloid A4 extracellular region	207.353
IPR012896	Integrin_B_tail.	IPR013519	Integrin alpha beta-propellor	206.754
IPR012896	Integrin_B_tail.	IPR013513	Integrin alpha chain, C-terminal cytoplasmic region	206.754
IPR012896	Integrin_B_tail.	IPR013649	Integrin alpha-2	206.754
IPR012896	Integrin_B_tail.	IPR013517	FG-GAP	206.754
IPR003890	Initiation factor eIF-4 gamma, middle	IPR003307	eIF4-gamma/eIF5/eIF2-epsilon	206.527
IPR002126	Cadherin	IPR011989	ARM-like.	206.492
IPR008160	Collagen triple helix repeat	IPR000742	EGF_2.	206.356
IPR003593	AAA ATPase	IPR001208	MCM	206.035
IPR012224	Pept_S1A_FX.	IPR012051	Thrombin.	206.017
IPR009072	Histone-fold	IPR004823	TATA box binding protein associated factor (TAF)	205.839
IPR009072	Histone-fold	IPR011442	DUF1546.	205.839
IPR003054	Type II keratin	IPR002957	Keratin, type I	205.831
IPR000034	Laminin B	IPR000742	EGF_2.	205.823
IPR000472	TGF-beta receptor/activin receptor, type I/II	IPR001318	Inhibin, beta C subunit	205.48
IPR008946	Steroid nuclear receptor, ligand-binding	IPR000003	Retinoid X receptor	204.859
IPR000276	Rhodopsin-like GPCR superfamily	IPR000469	G-protein alpha subunit, group 12	204.374
IPR008160	Collagen triple helix repeat	IPR000096	Serum amyloid A protein	204.253
IPR000301	CD9/CD37/CD63 antigen	IPR008952	Tetraspanin	204.045
IPR001356	Homeobox	IPR012287	Homeodomain-rel.	203.97
IPR006209	EGF-like domain	IPR000034	Laminin B	203.802
IPR001325	Interleukin-4/interleukin-13	IPR003531	Short hematopoietin receptor, family 1	203.74
IPR006025	Peptidase M, neutral zinc metallopeptidases, zinc-binding site	IPR008993	TIMP-like OB-fold	203.253
IPR000885	Fibrillar collagen, C-terminal	IPR001999	Osteonectin-like	202.934
IPR002209	Heparin-binding growth factor/Fibroblast growth factor	IPR013098	I-set.	202.805
IPR007110	Immunoglobulin-like	IPR003006	Immunoglobulin/major histocompatibility complex	202.597
IPR008211	Laminin, N-terminal	IPR006644	Dystroglycan-type cadherin-like domain	202.294
IPR000162	Metabotropic glutamate receptor	IPR000654	G-protein alpha subunit, group Q	202.227
IPR001781	Zn-binding protein, LIM	IPR002691	LIM binding protein	201.915
IPR007110	Immunoglobulin-like	IPR002209	Heparin-binding growth factor/Fibroblast growth factor	201.567
IPR000910	HMG1/2 (high mobility group) box	IPR010982	Lambda repressor-like, DNA-binding	201.515
IPR007199	Replication factor-A protein 1, N-terminal	IPR000445	Helix-hairpin-helix motif	201.443
IPR002345	Lipocalin	IPR008365	Prostanoid receptor	201.443
IPR004589	ATP-dependent DNA helicase RecQ	IPR007199	Replication factor-A protein 1, N-terminal	201.443
IPR004589	ATP-dependent DNA helicase RecQ	IPR004591	Replication factor-a protein 1 Rpa1	201.443
IPR004591	Replication factor-a protein 1 Rpa1	IPR000445	Helix-hairpin-helix motif	201.443
IPR008917	Eukaryotic transcription factor, DNA-binding	IPR004826	Maf transcription factor	201.409
IPR003596	Immunoglobulin V-type	IPR006026	Peptidase, metallopeptidases	201.4
IPR001314	Peptidase S1A, chymotrypsin	IPR009271	Coagulation factor V LSPD	201.144
IPR010987	Glutathione S-transferase, C-terminal-like	IPR006195	Aminoacyl-transfer RNA synthetase, class II	201.06
IPR006012	Syntaxin/epimorphin family	IPR000547	7-Fold repeat in clathrin and VPS proteins	201.005
IPR001622	K+ channel, pore region	IPR013521	K+ channel, inward rectifier, conserved region 2	200.73
IPR001622	K+ channel, pore region	IPR013518	K+ channel, inward rectifier, conserved region 1	200.73
IPR003594	ATP-binding region, ATPase-like	IPR001078	Catalytic domain of components of various dehydrogenase complexes	200.728
IPR000340	Dual specificity protein phosphatase	IPR008349	ERK1/2 MAP kinase	200.268
IPR006029	Neurotransmitter-gated ion-channel transmembrane region	IPR006636	Heat shock chaperonin-binding	200.175
IPR006201	Neurotransmitter-gated ion-channel	IPR006636	Heat shock chaperonin-binding	200.175
IPR006202	Neurotransmitter-gated ion-channel ligand binding domain	IPR006636	Heat shock chaperonin-binding	200.175
IPR001412	Aminoacyl-tRNA synthetase, class I	IPR010987	Glutathione S-transferase, C-terminal-like	199.936
IPR000315	Zn-finger, B-box	IPR001870	B302.	199.608
IPR001438	Type II EGF-like signature	IPR011051	RmlC-like cupin	199.408
IPR008994	Nucleic acid-binding OB-fold	IPR001208	MCM	199.267
IPR001496	SOCS protein, C-terminal	IPR002996	Cytkn_recept_B/G.	198.879
IPR002075	Nuclear transport factor 2	IPR005637	TAP C-terminal domain	198.502
IPR008161	Collagen helix repeat	IPR003623	Oncostatin	198.335
IPR000152	Aspartic acid and asparagine hydroxylation site	IPR000034	Laminin B	198.254
IPR000301	CD9/CD37/CD63 antigen	IPR000301	CD9/CD37/CD63 antigen	197.956
IPR000909	Phosphatidylinositol-specific phospholipase C, X domain	IPR002111	Cat_channel_TrpL	197.571
IPR001841	Zn-finger, RING	IPR000608	Ubiquitin-conjugating enzymes	197.413
IPR010479	BH3 interacting	IPR012238	Bcl2_apop_reg.	197.331
IPR001019	Guanine nucleotide binding protein (G-protein), alpha subunit	IPR000935	Thrombin receptor	197.248
IPR006209	EGF-like domain	IPR008160	Collagen triple helix repeat	196.929
IPR001208	MCM	IPR008050	MCM protein 7	196.834
IPR007110	Immunoglobulin-like	IPR010579	MHC_I, C-terminal	196.824
IPR000794	Beta-ketoacyl synthase	IPR002475	BCL2_family.	196.714
IPR000372	Cysteine-rich flanking region, N-terminal	IPR004825	Insulin/IGF/relaxin	196.587
IPR009088	Transcription factor IIA, beta-barrel	IPR012295	bAdaptin_TBP_C.	196.505
IPR009083	Transcription factor IIA, helical	IPR012295	bAdaptin_TBP_C.	196.505
IPR003987	Intercellular adhesion molecule/vascular cell adhesion molecule-1	IPR009065	FERM	196.426
IPR001024	Lipoxygenase, LH2 domain	IPR003054	Type II keratin	196.316
IPR008976	Lipase/lipooxygenase, PLAT/LH2	IPR003054	Type II keratin	196.316
IPR006020	Phosphotyrosine interaction domain	IPR013091	EGF_Ca_bd_2.	196.303
IPR003912	Protease-activated receptor	IPR012051	Thrombin.	195.91
IPR006680	Amidohydrolase	IPR011059	Metallo-dependent hydrolase, composite	195.783
IPR006680	Amidohydrolase	IPR011778	D-hydantoinase.	195.783
IPR005847	Dihydroorotase region	IPR006680	Amidohydrolase	195.783
IPR002126	Cadherin	IPR002126	Cadherin	195.457
IPR004154	Anticodon binding domain	IPR010987	Glutathione S-transferase, C-terminal-like	195.43
IPR001619	Sec1-like protein	IPR000547	7-Fold repeat in clathrin and VPS proteins	195.395
IPR001436	Alpha crystallin	IPR002068	Heat shock protein Hsp20	195.208
IPR000034	Laminin B	IPR008465	Dystroglycan	194.971
IPR001412	Aminoacyl-tRNA synthetase, class I	IPR001412	Aminoacyl-tRNA synthetase, class I	194.862
IPR001073	Complement C1q protein	IPR001073	Complement C1q protein	194.862
IPR003579	Ras small GTPase, Rab type	IPR004895	Prenylated rab acceptor PRA1	194.246
IPR000210	BTB/POZ	IPR004350	Kv2.1 voltage-gated K+ channel	193.328
IPR000210	BTB/POZ	IPR003973	Shab voltage-gated K+ channel	193.328
IPR006020	Phosphotyrosine interaction domain	IPR013111	EGF_extracell.	193.032
IPR001254	Peptidase S1, chymotrypsin	IPR009271	Coagulation factor V LSPD	192.826
IPR001442	Type 4 procollagen, C-terminal repeat	IPR006970	PT repeat	192.797
IPR003006	Immunoglobulin/major histocompatibility complex	IPR001003	MHC Class II alpha chain, alpha-1 domain	192.48
IPR000233	Cadherin cytoplasmic region	IPR011989	ARM-like.	192.423
IPR007111	NACHT nucleoside triphosphatase	IPR002138	Pept_C14_p10.	192.4
IPR001873	Na+ channel, amiloride-sensitive	IPR002349	WW domain	191.79
IPR004724	Epithelial sodium channel	IPR002349	WW domain	191.79
IPR000953	Chromo	IPR001525	C-5 cytosine-specific DNA methylase	191.215
IPR001838	K+ channel, inward rectifier	IPR004172	L27 domain	191.163
IPR001751	Calcium-binding protein, S-100/ICaBP type	IPR001751	Calcium-binding protein, S-100/ICaBP type	190.767
IPR008097	Fractalkine/neurotactin	IPR002477	PGBD_1.	190.554
IPR001368	TNFR/CD27/30/40/95 cysteine-rich region	IPR013323	SIAH-type.	190.191
IPR003439	ABC transporter	IPR006708	Pex19 protein	189.552
IPR011025	Transducin, alpha subunit, insertion	IPR002230	Cannabinoid receptor	189.357
IPR002348	Interleukin 1/heparin-binding growth factor	IPR013098	I-set.	189.226
IPR006020	Phosphotyrosine interaction domain	IPR000977	ATP-dependent DNA ligase	189.186
IPR003594	ATP-binding region, ATPase-like	IPR001017	Dehydrogenase, E1 component	189.011
IPR011047	Quinonprotein alcohol dehydrogenase-like	IPR008351	JNK MAP kinase	188.172
IPR001751	Calcium-binding protein, S-100/ICaBP type	IPR004009	Myosin N-terminal SH3-like domain	188.121
IPR001839	Transforming growth factor beta	IPR003438	Glial cell line-derived neurotrophic factor receptor	188.106
IPR001245	Tyrosine protein kinase	IPR001849	Pleckstrin-like	187.899
IPR003078	Retinoic acid receptor	IPR000003	Retinoid X receptor	187.205
IPR006711	Hox9 activation region	IPR005542	PBX domain	187.041
IPR004031	PMP-22/EMP/MP20 and claudin	IPR011511	SH3_2.	186.952
IPR003579	Ras small GTPase, Rab type	IPR003315	Rabphilin-3A effector	186.411
IPR009134	Vascular endothelial growth factor receptor, VEGFR	IPR000072	Platelet-derived growth factor (PDGF)	186.387
IPR000413	Integrins alpha chain	IPR012896	Integrin_B_tail.	186.194
IPR001019	Guanine nucleotide binding protein (G-protein), alpha subunit	IPR005386	EDG-8 sphingosine 1-phosphate receptor	185.905
IPR001019	Guanine nucleotide binding protein (G-protein), alpha subunit	IPR004064	EDG-6 sphingosine 1-phosphate receptor	185.905
IPR001019	Guanine nucleotide binding protein (G-protein), alpha subunit	IPR004063	EDG-5 sphingosine 1-phosphate receptor	185.905
IPR000695	H+ transporting ATPase, proton pump	IPR002404	Insulin receptor substrate-1, PTB	185.825
IPR005782	Calcium ATPase	IPR002404	Insulin receptor substrate-1, PTB	185.825
IPR003596	Immunoglobulin V-type	IPR000585	Hemopexin	185.711
IPR003988	Intercellular adhesion molecule	IPR009065	FERM	185.569
IPR003578	Ras small GTPase, Rho type	IPR000806	Rab GDI protein	184.625
IPR000873	AMP-dependent synthetase and ligase	IPR008976	Lipase/lipooxygenase, PLAT/LH2	184.266
IPR000873	AMP-dependent synthetase and ligase	IPR001024	Lipoxygenase, LH2 domain	184.266
IPR008365	Prostanoid receptor	IPR000654	G-protein alpha subunit, group Q	184.057
IPR002172	Low density lipoprotein-receptor, class A	IPR006796	Dickkopf, N-terminal cysteine-rich	183.588
IPR000904	SEC7-like domain	IPR006688	ADP-ribosylation factor	183.401
IPR004001	Actin	IPR001152	Thymosin beta-4	183.227
IPR003598	Immunoglobulin C-2 type	IPR000980	SH2 motif	182.718
IPR008917	Eukaryotic transcription factor, DNA-binding	IPR011700	bZIP_2.	182.469
IPR009124	Desmocollin	IPR013284	Beta-catenin.	182.224
IPR003596	Immunoglobulin V-type	IPR001818	Peptidase M10A and M12B, matrixin and adamalysin	182.03
IPR000372	Cysteine-rich flanking region, N-terminal	IPR008161	Collagen helix repeat	181.585
IPR001040	Eukaryotic translation initiation factor 4E (eIF-4E)	IPR003307	eIF4-gamma/eIF5/eIF2-epsilon	181.577
IPR001564	Nucleoside diphosphate kinase	IPR012005	NDK-2.	181.563
IPR000215	Proteinase inhibititor I4, serpin	IPR002383	Coagulation factor, Gla region	181.475
IPR002469	Peptidase S9B, dipeptidylpeptidase IV N-terminal	IPR000827	Small chemokine, C-C subfamily	181.363
IPR000798	Ezrin/radixin/moesin ERM	IPR007483	Hamartin	181.363
IPR001067	Nuclear translocator	IPR001067	Nuclear translocator	181.334
IPR001438	Type II EGF-like signature	IPR001438	Type II EGF-like signature	180.839
IPR008097	Fractalkine/neurotactin	IPR000585	Hemopexin	180.681
IPR000504	RNA-binding region RNP-1 (RNA recognition motif)	IPR009145	U2 auxiliary factor small subunit	180.147
IPR001019	Guanine nucleotide binding protein (G-protein), alpha subunit	IPR000810	Cannabinoid receptor, type 1	180.119
IPR001408	G-protein alpha subunit, group I	IPR011595	TPR_related.	179.919
IPR000483	Cysteine-rich flanking region, C-terminal	IPR003591	Leucine-rich repeat, typical subtype	179.72
IPR004075	Interleukin-1 receptor, type I/Toll precursor	IPR004076	Interleukin-1 receptor IL1R	179.628
IPR004152	GAT domain	IPR012331	Clathrin_H_link.	179.356
IPR004152	GAT domain	IPR001473	Clathrin propeller, N-terminal	179.356
IPR003890	Initiation factor eIF-4 gamma, middle	IPR003891	Initiation factor eIF-4 gamma, MA3	179.159
IPR010911	Rab_bd.	IPR013753	Ras	179.157
IPR000910	HMG1/2 (high mobility group) box	IPR000327	POU domain	178.614
IPR009079	Four-helical cytokine	IPR003532	Short hematopoietin receptor, family 2	178.552
IPR002398	Peptidase C14, caspase precursor, p45	IPR007111	NACHT nucleoside triphosphatase	178.488
IPR003966	Peptidase S1A, prothrombin	IPR003912	Protease-activated receptor	178.377
IPR001478	PDZ/DHR/GLGF domain	IPR006187	Claudin tight junction protein	178.261
IPR002041	GTP-binding nuclear protein Ran	IPR003123	Vacuolar sorting protein 9	178.053
IPR009145	U2 auxiliary factor small subunit	IPR012677	a_b_plait_nuc_bd.	178.008
IPR008160	Collagen triple helix repeat	IPR003623	Oncostatin	177.861
IPR001309	Caspase-1, p20	IPR007111	NACHT nucleoside triphosphatase	177.728
IPR007111	NACHT nucleoside triphosphatase	IPR011600	Pept_C14_p20.	177.728
IPR010457	Ig-like C2-type	IPR003530	Long hematopoietin receptor, soluble alpha chain	177.664
IPR008152	Alpha/gamma adaptin, C-terminal	IPR006689	ARF/SAR superfamily	177.44
IPR010989	t-snare	IPR000928	SNAP-25	177.439
IPR008251	Chromo shadow	IPR003649	B-box, C-terminal	177.291
IPR008152	Alpha/gamma adaptin, C-terminal	IPR012331	Clathrin_H_link.	176.848
IPR008152	Alpha/gamma adaptin, C-terminal	IPR001473	Clathrin propeller, N-terminal	176.848
IPR005821	Ion transport protein	IPR001622	K+ channel, pore region	176.769
IPR008957	Fibronectin, type III-like fold	IPR012351	Cytokine_4_hlx.	176.218
IPR001368	TNFR/CD27/30/40/95 cysteine-rich region	IPR009095	TRADD, N-terminal	176.093
IPR000157	TIR	IPR000488	Death domain	176.051
IPR000488	Death domain	IPR006052	Tumor Necrosis Factor	175.797
IPR008266	Tyrosine protein kinase, active site	IPR011993	PH_type.	175.636
IPR008145	Guanylate kinase/L-type calcium channel region	IPR000500	Connexins	174.991
IPR001875	Death effector protein	IPR001875	Death effector protein	174.777
IPR000047	Helix-turn-helix motif, lambda-like repressor	IPR005542	PBX domain	174.744
IPR004000	Actin/actin-like	IPR001152	Thymosin beta-4	173.525
IPR008063	Fas receptor	IPR006053	Tumor necrosis factor alpha, beta and c	173.093
IPR008957	Fibronectin, type III-like fold	IPR001799	Ephrin	173.059
IPR001664	Intermediate filament protein	IPR003054	Type II keratin	172.975
IPR009616	Bim, N-terminal	IPR002475	BCL2_family.	172.775
IPR010548	BNIP3	IPR002475	BCL2_family.	172.775
IPR001806	Ras GTPase superfamily	IPR000651	Guanine nucleotide exchange factor for Ras-like GTPases; N-terminal motif	172.572
IPR001478	PDZ/DHR/GLGF domain	IPR010526	Sodium ion transport-associated	172.489
IPR001478	PDZ/DHR/GLGF domain	IPR001696	Na+ channel	172.489
IPR009072	Histone-fold	IPR003228	Transcription initiation factor TFIID	172.422
IPR002041	GTP-binding nuclear protein Ran	IPR000156	RanBP1 domain	172.389
IPR002068	Heat shock protein Hsp20	IPR002068	Heat shock protein Hsp20	172.152
IPR000210	BTB/POZ	IPR005820	M+channel_nlg	172.141
IPR003659	Plexin/semaphorin/integrin	IPR013519	Integrin alpha beta-propellor	171.874
IPR003659	Plexin/semaphorin/integrin	IPR013513	Integrin alpha chain, C-terminal cytoplasmic region	171.874
IPR003659	Plexin/semaphorin/integrin	IPR013649	Integrin alpha-2	171.874
IPR003659	Plexin/semaphorin/integrin	IPR013517	FG-GAP	171.874
IPR001111	Transforming growth factor beta (TGFb), N-terminal	IPR003645	Follistatin-like, N-terminal	171.147
IPR001111	Transforming growth factor beta (TGFb), N-terminal	IPR011497	Prot_Inh_Kazal_2.	171.147
IPR004075	Interleukin-1 receptor, type I/Toll precursor	IPR008996	Cytokine, IL-1 related	171.106
IPR000264	Serum albumin	IPR002345	Lipocalin	170.894
IPR000827	Small chemokine, C-C subfamily	IPR000190	AT1 angiotensin II receptor	170.754
IPR009003	Peptidase, trypsin-like serine and cysteine proteases	IPR007782	VKG_carbox.	170.58
IPR009003	Peptidase, trypsin-like serine and cysteine proteases	IPR011020	HTTM.	170.58
IPR000504	RNA-binding region RNP-1 (RNA recognition motif)	IPR003954	RNA recognition, region 1	170.473
IPR000497	Dopamine 1B receptor	IPR011025	Transducin, alpha subunit, insertion	170.289
IPR011025	Transducin, alpha subunit, insertion	IPR013313	GPR40 receptor, fatty acid	170.289
IPR011025	Transducin, alpha subunit, insertion	IPR013312	GPR40-related receptor	170.289
IPR000629	ATP-dependent helicase, DEAD-box	IPR003307	eIF4-gamma/eIF5/eIF2-epsilon	170.211
IPR001806	Ras GTPase superfamily	IPR004895	Prenylated rab acceptor PRA1	169.934
IPR001408	G-protein alpha subunit, group I	IPR000810	Cannabinoid receptor, type 1	169.789
IPR003380	Transforming protein Ski	IPR010734	Copine	169.732
IPR001438	Type II EGF-like signature	IPR001108	Peptidase A22A, presenilin	169.692
IPR005225	Small GTP-binding protein domain	IPR000651	Guanine nucleotide exchange factor for Ras-like GTPases; N-terminal motif	169.636
IPR007940	SH3-binding 5	IPR003527	MAP kinase	169.58
IPR003274	Kir3.1 inward rectifier K+ channel	IPR001622	K+ channel, pore region	169.521
IPR000033	Low-density lipoprotein receptor, YWTD repeat	IPR000734	Lipase	169.405
IPR003599	Immunoglobulin subtype	IPR000980	SH2 motif	169.329
IPR003594	ATP-binding region, ATPase-like	IPR000089	Biotin/lipoyl attachment	169.312
IPR000910	HMG1/2 (high mobility group) box	IPR001356	Homeobox	169.039
IPR004365	OB-fold nucleic acid binding	IPR000445	Helix-hairpin-helix motif	168.834
IPR001314	Peptidase S1A, chymotrypsin	IPR011051	RmlC-like cupin	168.502
IPR003954	RNA recognition, region 1	IPR012677	a_b_plait_nuc_bd.	168.378
IPR000340	Dual specificity protein phosphatase	IPR002108	Actin-binding, cofilin/tropomyosin type	168.274
IPR003528	Long hematopoietin receptor, single chain	IPR012351	Cytokine_4_hlx.	167.59
IPR003130	Dynamin GTPase effector	IPR005821	Ion transport protein	167.327
IPR003006	Immunoglobulin/major histocompatibility complex	IPR000353	Class II histocompatibility antigen, beta chain, beta-1 domain	167.327
IPR000375	Dynamin central region	IPR005821	Ion transport protein	167.327
IPR005225	Small GTP-binding protein domain	IPR004895	Prenylated rab acceptor PRA1	167.253
IPR001711	Phosphatidylinositol-specific phospholipase C, Y domain	IPR002153	Transient receptor potential protein	167.23
IPR001192	Phosphoinositide-specific phospholipase C (PLC)	IPR002153	Transient receptor potential protein	167.23
IPR004001	Actin	IPR003128	Villin headpiece	167.226
IPR009003	Peptidase, trypsin-like serine and cysteine proteases	IPR009271	Coagulation factor V LSPD	167.18
IPR000276	Rhodopsin-like GPCR superfamily	IPR001089	Small chemokine, C-X-C subfamily	167.168
IPR001881	EGF-like calcium-binding	IPR011707	Cu-oxidase_3.	167.075
IPR000215	Proteinase inhibititor I4, serpin	IPR000294	Vitamin K-dependent carboxylation/gamma-carboxyglutamic region	166.946
IPR008152	Alpha/gamma adaptin, C-terminal	IPR000479	Cation-independent mannose-6-phosphate receptor	166.885
IPR001839	Transforming growth factor beta	IPR002405	Inhibin, alpha subunit	166.537
IPR009071	High mobility group box	IPR012287	Homeodomain-rel.	166.452
IPR003110	Phosphorylated immunoreceptor signaling ITAM	IPR012234	TyrPK_SYK.	166.327
IPR003016	2-oxo acid dehydrogenase, lipoyl-binding site	IPR000157	TIR	165.964
IPR002041	GTP-binding nuclear protein Ran	IPR010911	Rab_bd.	165.924
IPR001436	Alpha crystallin	IPR008978	HSP20-like chaperone	165.651
IPR011046	WD40-like	IPR001770	G-protein, gamma subunit	165.579
IPR006680	Amidohydrolase	IPR006680	Amidohydrolase	165.525
IPR000157	TIR	IPR003502	Interleukin-1 propeptide	164.896
IPR000157	TIR	IPR003294	Interleukin-1, alpha/beta	164.896
IPR001314	Peptidase S1A, chymotrypsin	IPR002281	Protease-activated receptor 2	164.77
IPR004148	BAR domain	IPR003017	Amphiphysin, isoform 1	164.747
IPR001179	Peptidylprolyl isomerase, FKBP-type	IPR009460	Ryanodine Receptor TM 4-6	164.647
IPR001179	Peptidylprolyl isomerase, FKBP-type	IPR003032	Ryanodine receptor Ryr	164.647
IPR001179	Peptidylprolyl isomerase, FKBP-type	IPR001215	Ryanodine receptor	164.647
IPR008211	Laminin, N-terminal	IPR003886	Nidogen, extracellular region	164.641
IPR008211	Laminin, N-terminal	IPR006605	G2 nidogen and fibulin G2F	164.641
IPR011616	bZIP_1.	IPR011700	bZIP_2.	164.529
IPR006025	Peptidase M, neutral zinc metallopeptidases, zinc-binding site	IPR003641	Endothelin	164.522
IPR006025	Peptidase M, neutral zinc metallopeptidases, zinc-binding site	IPR001928	Endothelin-like toxin	164.522
IPR003653	Peptidase C48, SUMO/Sentrin/Ubl1	IPR000626	Ubiquitin	164.522
IPR002049	Laminin-type EGF-like domain	IPR001506	Peptidase M12A, astacin	164.371
IPR008063	Fas receptor	IPR003636	Tumour necrosis factor subfamily	164.206
IPR003531	Short hematopoietin receptor, family 1	IPR009127	Janus kinase, JAK	163.819
IPR001394	Peptidase C19, ubiquitin carboxyl-terminal hydrolase family 2	IPR001293	Zn-finger, TRAF type	163.765
IPR004148	BAR domain	IPR004148	BAR domain	163.732
IPR001824	Receptor tyrosine kinase, class III	IPR000072	Platelet-derived growth factor (PDGF)	163.706
IPR005821	Ion transport protein	IPR003938	EAG/ELK/ERG potassium channel	163.601
IPR003511	DNA-binding HORMA	IPR001590	Peptidase M12B, ADAM/reprolysin	163.392
IPR002231	5-Hydroxytryptamine receptor	IPR001019	Guanine nucleotide binding protein (G-protein), alpha subunit	163.224
IPR002172	Low density lipoprotein-receptor, class A	IPR004825	Insulin/IGF/relaxin	163.062
IPR000832	G-protein coupled receptor family 2 (secretin-like)	IPR006985	Receptor activity modifying protein	162.855
IPR001839	Transforming growth factor beta	IPR006207	Cystine knot, C-terminal	162.849
IPR000152	Aspartic acid and asparagine hydroxylation site	IPR011707	Cu-oxidase_3.	162.748
IPR010989	t-snare	IPR010908	Longin	162.636
IPR003987	Intercellular adhesion molecule/vascular cell adhesion molecule-1	IPR012012	Integrin_B.	162.623
IPR008097	Fractalkine/neurotactin	IPR006026	Peptidase, metallopeptidases	162.49
IPR001019	Guanine nucleotide binding protein (G-protein), alpha subunit	IPR002131	Glycoprotein hormone receptor	162.398
IPR000294	Vitamin K-dependent carboxylation/gamma-carboxyglutamic region	IPR001870	B302.	162.052
IPR001436	Alpha crystallin	IPR011369	Alpha-crystallin.	161.774
IPR001436	Alpha crystallin	IPR003090	Crystallin, N-terminal	161.774
IPR003530	Long hematopoietin receptor, soluble alpha chain	IPR012351	Cytokine_4_hlx.	161.548
IPR008152	Alpha/gamma adaptin, C-terminal	IPR002860	Glycosyl hydrolase, BNR repeat	161.548
IPR001254	Peptidase S1, chymotrypsin	IPR011051	RmlC-like cupin	161.542
IPR011000	Apolipophorin III-like	IPR001101	Plectin repeat	161.469
IPR000712	Apoptosis regulator Bcl-2 protein, BH	IPR001925	Porin, eukaryotic type	161.337
IPR006649	snRNP domain	IPR002999	Tudor domain	161.275
IPR001881	EGF-like calcium-binding	IPR002355	Multicopper oxidase, copper-binding site	161.101
IPR000372	Cysteine-rich flanking region, N-terminal	IPR008160	Collagen triple helix repeat	160.92
IPR003596	Immunoglobulin V-type	IPR003597	Immunoglobulin C-type	160.845
IPR003594	ATP-binding region, ATPase-like	IPR011053	Single hybrid motif	160.836
IPR002558	I/LWEQ domain	IPR012012	Integrin_B.	160.727
IPR002383	Coagulation factor, Gla region	IPR012051	Thrombin.	160.526
IPR010660	NOD	IPR001108	Peptidase A22A, presenilin	160.253
IPR003599	Immunoglobulin subtype	IPR010579	MHC_I, C-terminal	160.036
IPR000033	Low-density lipoprotein receptor, YWTD repeat	IPR002330	Lipoprotein lipase	159.956
IPR001494	Importin-beta, N-terminal	IPR005485	Eukaryotic ribosomal protein L5	159.805
IPR001494	Importin-beta, N-terminal	IPR005484	Ribosomal protein L18P/L5E	159.805
IPR012295	bAdaptin_TBP_C.	IPR013212	Mad3_BUB1_I.	159.549
IPR001163	Small nuclear ribonucleoprotein (Sm protein)	IPR002999	Tudor domain	159.211
IPR003598	Immunoglobulin C-2 type	IPR012163	Sialyl_trans.	159.066
IPR003598	Immunoglobulin C-2 type	IPR001675	Glycosyl transferase, family 29	159.066
IPR012287	Homeodomain-rel.	IPR012287	Homeodomain-rel.	159.011
IPR000738	WHEP-TRS	IPR010987	Glutathione S-transferase, C-terminal-like	159.01
IPR011025	Transducin, alpha subunit, insertion	IPR001105	Thromboxane receptor	158.871
IPR009123	Desmoglein	IPR011989	ARM-like.	158.607
IPR001438	Type II EGF-like signature	IPR000354	Involucrin repeat	158.549
IPR002394	Nicotinic acetylcholine receptor	IPR006636	Heat shock chaperonin-binding	158.377
IPR004000	Actin/actin-like	IPR003128	Villin headpiece	158.332
IPR004074	Interleukin-1 receptor, type I and type II	IPR004074	Interleukin-1 receptor, type I and type II	158.099
IPR013092	Connexin, N terminal	IPR013092	Connexin, N terminal	158.099
IPR004001	Actin	IPR012717	Chap_CCT_delta.	158.086
IPR004001	Actin	IPR002194	Chaperonin TCP-1	158.063
IPR001254	Peptidase S1, chymotrypsin	IPR002281	Protease-activated receptor 2	158.033
IPR001089	Small chemokine, C-X-C subfamily	IPR000355	Chemokine receptor	157.923
IPR000406	RHO protein GDP dissociation inhibitor	IPR013753	Ras	157.806
IPR000886	Endoplasmic reticulum targeting sequence	IPR009454	Protein of unknown function DUF1081	157.724
IPR003093	Apoptosis regulator Bcl-2 protein, BH4	IPR002475	BCL2_family.	157.656
IPR001478	PDZ/DHR/GLGF domain	IPR004031	PMP-22/EMP/MP20 and claudin	157.359
IPR008161	Collagen helix repeat	IPR001581	LIF/OSM	157.297
IPR011038	Calycin	IPR008365	Prostanoid receptor	157.274
IPR001478	PDZ/DHR/GLGF domain	IPR001508	NMDA receptor	156.98
IPR001478	PDZ/DHR/GLGF domain	IPR001320	Ionotropic glutamate receptor	156.98
IPR001478	PDZ/DHR/GLGF domain	IPR001311	glu_rcpt_sol_bd.	156.98
IPR001611	Leucine-rich repeat	IPR003172	E1 protein and Def2/Der2 allergen	156.945
IPR000152	Aspartic acid and asparagine hydroxylation site	IPR002355	Multicopper oxidase, copper-binding site	156.914
IPR003966	Peptidase S1A, prothrombin	IPR012224	Pept_S1A_FX.	156.802
IPR003579	Ras small GTPase, Rab type	IPR009449	GDPGTP exchange factor Sec2p	156.694
IPR003129	Thrombospondin, N-terminal	IPR000885	Fibrillar collagen, C-terminal	156.584
IPR011025	Transducin, alpha subunit, insertion	IPR002131	Glycoprotein hormone receptor	155.964
IPR000654	G-protein alpha subunit, group Q	IPR011500	NCD3G_GPCR.	155.794
IPR002354	Interleukin 4	IPR002996	Cytkn_recept_B/G.	155.46
IPR003634	Interleukin-13	IPR002996	Cytkn_recept_B/G.	155.46
IPR002049	Laminin-type EGF-like domain	IPR010560	Neogenin, C-terminal	155.338
IPR000909	Phosphatidylinositol-specific phospholipase C, X domain	IPR002153	Transient receptor potential protein	154.945
IPR008097	Fractalkine/neurotactin	IPR002240	C-C chemokine receptor, type 5	154.945
IPR000716	Thyroglobulin type-1	IPR000034	Laminin B	154.804
IPR000157	TIR	IPR001469	H+-transporting two-sector ATPase, delta/epsilon subunit	154.797
IPR002553	Adaptin, N-terminal	IPR006689	ARF/SAR superfamily	154.741
IPR001304	C-type lectin	IPR001039	Major histocompatibility complex protein, class I	154.637
IPR001751	Calcium-binding protein, S-100/ICaBP type	IPR002928	Myosin tail	154.231
IPR000730	Proliferating cell nuclear antigen, PCNA	IPR000862	RFC	153.742
IPR003511	DNA-binding HORMA	IPR001762	Disintegrin	153.699
IPR000886	Endoplasmic reticulum targeting sequence	IPR011641	GCC2_GCC3.	153.675
IPR003579	Ras small GTPase, Rab type	IPR010504	Arfaptin-like	152.328
IPR000047	Helix-turn-helix motif, lambda-like repressor	IPR006545	EYA	152.105
IPR011029	DEATH-like	IPR002138	Pept_C14_p10.	152.021
IPR013322	TRAF-type.	IPR013152	Gastrin_CCK.	151.828
IPR001651	Gastrin/cholecystokinin peptide hormone	IPR013322	TRAF-type.	151.828
IPR002011	Receptor tyrosine kinase, class II	IPR002404	Insulin receptor substrate-1, PTB	151.745
IPR000483	Cysteine-rich flanking region, C-terminal	IPR001611	Leucine-rich repeat	151.245
IPR002112	Transcription factor Jun	IPR011700	bZIP_2.	151.219
IPR005643	Jun-like transcription factor	IPR011700	bZIP_2.	151.219
IPR001408	G-protein alpha subunit, group I	IPR012292	Globin_related.	151.189
IPR001408	G-protein alpha subunit, group I	IPR000971	Globin	151.189
IPR000626	Ubiquitin	IPR000127	Ubiquitin-activating enzyme repeat	151.182
IPR006025	Peptidase M, neutral zinc metallopeptidases, zinc-binding site	IPR001651	Gastrin/cholecystokinin peptide hormone	151.182
IPR006025	Peptidase M, neutral zinc metallopeptidases, zinc-binding site	IPR013152	Gastrin_CCK.	151.182
IPR008153	Gamma-adaptin, C-terminal	IPR006687	GTP-binding protein SAR1	151.083
IPR000483	Cysteine-rich flanking region, C-terminal	IPR000483	Cysteine-rich flanking region, C-terminal	150.689
IPR000034	Laminin B	IPR006644	Dystroglycan-type cadherin-like domain	150.57
IPR000595	Cyclic nucleotide-binding domain	IPR003938	EAG/ELK/ERG potassium channel	150.485
IPR001806	Ras GTPase superfamily	IPR010911	Rab_bd.	150.459
IPR000980	SH2 motif	IPR003110	Phosphorylated immunoreceptor signaling ITAM	150.306
IPR001478	PDZ/DHR/GLGF domain	IPR008052	Na+ channel 4	150.209
IPR003175	Cyclin-dependent kinase inhibitor	IPR013763	Cyclin-related	150.169
IPR008974	TRAF domain-like	IPR013152	Gastrin_CCK.	150.13
IPR008974	TRAF domain-like	IPR001651	Gastrin/cholecystokinin peptide hormone	150.13
IPR001855	Beta defensin	IPR000355	Chemokine receptor	149.966
IPR001870	B302.	IPR012224	Pept_S1A_FX.	149.862
IPR004000	Actin/actin-like	IPR012717	Chap_CCT_delta.	149.852
IPR001125	Recoverin	IPR004170	WWE domain	149.809
IPR002400	Growth factor, cystine knot	IPR002273	Lutropin-choriogonadotropic hormone receptor	149.712
IPR000472	TGF-beta receptor/activin receptor, type I/II	IPR000381	Inhibin, beta B subunit	149.662
IPR002353	Type II antifreeze protein	IPR009070	Peptidoglycan binding-like	149.583
IPR003084	Histone deacetylase	IPR012603	RBB1NT.	149.55
IPR004000	Actin/actin-like	IPR002194	Chaperonin TCP-1	149.345
IPR000436	Sushi domain/SCR domain/CCP module	IPR008993	TIMP-like OB-fold	148.959
IPR012680	Laminin_G_2.	IPR002149	Alatroxin_recept.	148.959
IPR000239	GPCR kinase	IPR001760	Opsin	148.758
IPR003987	Intercellular adhesion molecule/vascular cell adhesion molecule-1	IPR003659	Plexin/semaphorin/integrin	148.624
IPR001806	Ras GTPase superfamily	IPR003123	Vacuolar sorting protein 9	148.602
IPR008153	Gamma-adaptin, C-terminal	IPR012331	Clathrin_H_link.	148.376
IPR008153	Gamma-adaptin, C-terminal	IPR001473	Clathrin propeller, N-terminal	148.376
IPR000294	Vitamin K-dependent carboxylation/gamma-carboxyglutamic region	IPR012051	Thrombin.	148.322
IPR003528	Long hematopoietin receptor, single chain	IPR000980	SH2 motif	148.134
IPR005225	Small GTP-binding protein domain	IPR010911	Rab_bd.	148.097
IPR003608	MIR domain	IPR003608	MIR domain	148.081
IPR000727	Target SNARE coiled-coil domain	IPR000547	7-Fold repeat in clathrin and VPS proteins	147.997
IPR001050	Syndecan	IPR000762	PTN/MK heparin-binding protein	147.836
IPR008097	Fractalkine/neurotactin	IPR001818	Peptidase M10A and M12B, matrixin and adamalysin	147.475
IPR001026	Epsin N-terminal homology	IPR000547	7-Fold repeat in clathrin and VPS proteins	147.373
IPR001806	Ras GTPase superfamily	IPR001738	Rab escort (choroideraemia) protein	147.343
IPR008266	Tyrosine protein kinase, active site	IPR002404	Insulin receptor substrate-1, PTB	147.321
IPR001881	EGF-like calcium-binding	IPR010483	Alpha-2-macroglobulin RAP, C-terminal	147.273
IPR001881	EGF-like calcium-binding	IPR009066	Alpha-2-macroglobulin receptor-associated protein, domain 1	147.273
IPR000651	Guanine nucleotide exchange factor for Ras-like GTPases; N-terminal motif	IPR013753	Ras	147.262
IPR004172	L27 domain	IPR013521	K+ channel, inward rectifier, conserved region 2	146.897
IPR004172	L27 domain	IPR013518	K+ channel, inward rectifier, conserved region 1	146.897
IPR006209	EGF-like domain	IPR008972	Cupredoxin	146.71
IPR008954	Moesin	IPR007483	Hamartin	146.572
IPR009072	Histone-fold	IPR003923	Transcription initiation factor TFIID, 23-30 kDa subunit	146.539
IPR000315	Zn-finger, B-box	IPR006574	SPRY-associated domain	146.39
IPR005225	Small GTP-binding protein domain	IPR003123	Vacuolar sorting protein 9	146.343
IPR001394	Peptidase C19, ubiquitin carboxyl-terminal hydrolase family 2	IPR012227	TRAF.	146.256
IPR008063	Fas receptor	IPR012227	TRAF.	146.041
IPR002068	Heat shock protein Hsp20	IPR008978	HSP20-like chaperone	145.938
IPR000276	Rhodopsin-like GPCR superfamily	IPR001955	Pancreatic hormone	145.713
IPR011210	Ku80 antigen	IPR012337	RNaseH_fold.	145.692
IPR004729	Transient-receptor-potential calcium channel protein	IPR001682	Ca/Na_pore	145.562
IPR005225	Small GTP-binding protein domain	IPR001738	Rab escort (choroideraemia) protein	145.18
IPR001881	EGF-like calcium-binding	IPR001442	Type 4 procollagen, C-terminal repeat	145.07
IPR003961	Fibronectin, type III	IPR001496	SOCS protein, C-terminal	144.972
IPR008972	Cupredoxin	IPR013761	Sterile alpha motif-type	144.96
IPR001408	G-protein alpha subunit, group I	IPR002230	Cannabinoid receptor	144.832
IPR001408	G-protein alpha subunit, group I	IPR001946	Adrenergic receptor, alpha-2A	144.832
IPR001408	G-protein alpha subunit, group I	IPR001068	Adenosine A1 receptor	144.832
IPR008145	Guanylate kinase/L-type calcium channel region	IPR001508	NMDA receptor	144.797
IPR008145	Guanylate kinase/L-type calcium channel region	IPR001320	Ionotropic glutamate receptor	144.797
IPR008145	Guanylate kinase/L-type calcium channel region	IPR001311	glu_rcpt_sol_bd.	144.797
IPR002049	Laminin-type EGF-like domain	IPR000020	Anaphylatoxin/fibulin	144.596
IPR001410	DEAD/DEAH box helicase	IPR003890	Initiation factor eIF-4 gamma, middle	144.489
IPR001611	Leucine-rich repeat	IPR001315	CARD interaction domain	144.41
IPR000276	Rhodopsin-like GPCR superfamily	IPR000342	Regulator of G protein	144.399
IPR008296	Tissue factor pathway inhibitor	IPR009070	Peptidoglycan binding-like	144.225
IPR006670	Cyclin	IPR003175	Cyclin-dependent kinase inhibitor	143.984
IPR002014	VHS	IPR012331	Clathrin_H_link.	143.866
IPR002014	VHS	IPR001473	Clathrin propeller, N-terminal	143.866
IPR001881	EGF-like calcium-binding	IPR001438	Type II EGF-like signature	143.656
IPR000152	Aspartic acid and asparagine hydroxylation site	IPR010483	Alpha-2-macroglobulin RAP, C-terminal	143.631
IPR000152	Aspartic acid and asparagine hydroxylation site	IPR009066	Alpha-2-macroglobulin receptor-associated protein, domain 1	143.631
IPR001368	TNFR/CD27/30/40/95 cysteine-rich region	IPR002960	Tumour necrosis factor beta/lymphotoxin alpha	143.629
IPR008097	Fractalkine/neurotactin	IPR001277	C-X-C chemokine receptor, type 4	143.562
IPR002231	5-Hydroxytryptamine receptor	IPR011025	Transducin, alpha subunit, insertion	143.465
IPR003109	GoLoco	IPR011025	Transducin, alpha subunit, insertion	143.465
IPR008365	Prostanoid receptor	IPR012674	Calycin.	143.192
IPR000566	Lipocalin-related protein and Bos/Can/Equ allergen	IPR008365	Prostanoid receptor	143.192
IPR006020	Phosphotyrosine interaction domain	IPR012012	Integrin_B.	143.103
IPR002068	Heat shock protein Hsp20	IPR003090	Crystallin, N-terminal	142.936
IPR002068	Heat shock protein Hsp20	IPR011369	Alpha-crystallin.	142.936
IPR000372	Cysteine-rich flanking region, N-terminal	IPR000885	Fibrillar collagen, C-terminal	142.682
IPR000995	Muscarinic acetylcholine receptor	IPR011025	Transducin, alpha subunit, insertion	142.574
IPR008144	Guanylate kinase	IPR000500	Connexins	142.442
IPR000157	TIR	IPR011029	DEATH-like	142.35
IPR004172	L27 domain	IPR003272	Kir2.2 inward rectifier K+ channel	142.316
IPR002004	Polyadenylate-binding protein/HECT-associated	IPR003890	Initiation factor eIF-4 gamma, middle	141.992
IPR003987	Intercellular adhesion molecule/vascular cell adhesion molecule-1	IPR012896	Integrin_B_tail.	141.786
IPR003577	Ras small GTPase, Ras type	IPR002710	Dilute (DIL) domain	141.669
IPR001247	3prime exoribonuclease	IPR012588	PMC2NT.	141.661
IPR000152	Aspartic acid and asparagine hydroxylation site	IPR001442	Type 4 procollagen, C-terminal repeat	141.132
IPR001811	Small chemokine, interleukin-8 like	IPR011390	IGFBP_rP_mac25.	140.964
IPR008160	Collagen triple helix repeat	IPR001581	LIF/OSM	140.918
IPR002558	I/LWEQ domain	IPR012896	Integrin_B_tail.	140.578
IPR001881	EGF-like calcium-binding	IPR011651	MNNL.	140.569
IPR001881	EGF-like calcium-binding	IPR001774	Delta/Serrate/lag-2 (DSL) protein	140.569
IPR002290	Serine/threonine protein kinase	IPR008343	MAP kinase phosphatase	140.312
IPR001330	Prenyltransferase/squalene oxidase	IPR013753	Ras	140.244
IPR006688	ADP-ribosylation factor	IPR008152	Alpha/gamma adaptin, C-terminal	140.23
IPR000276	Rhodopsin-like GPCR superfamily	IPR002040	Tachykinin/Neurokinin	140.162
IPR001314	Peptidase S1A, chymotrypsin	IPR002383	Coagulation factor, Gla region	140.104
IPR005821	Ion transport protein	IPR005462	Transient receptor potential channel 6	140.036
IPR000436	Sushi domain/SCR domain/CCP module	IPR002890	Alpha-2-macroglobulin, N-terminal	140.003
IPR000436	Sushi domain/SCR domain/CCP module	IPR001599	Alpha-2-macroglobulin	140.003
IPR000436	Sushi domain/SCR domain/CCP module	IPR009048	Alpha-macroglobulin, receptor-binding	140.003
IPR000436	Sushi domain/SCR domain/CCP module	IPR011627	A2M_receptor.	140.003
IPR000436	Sushi domain/SCR domain/CCP module	IPR011625	A2M_N_2.	140.003
IPR000436	Sushi domain/SCR domain/CCP module	IPR011626	A2M_comp.	140.003
IPR001408	G-protein alpha subunit, group I	IPR000321	Delta opioid receptor	139.904
IPR000215	Proteinase inhibititor I4, serpin	IPR012051	Thrombin.	139.873
IPR000152	Aspartic acid and asparagine hydroxylation site	IPR001438	Type II EGF-like signature	139.588
IPR001442	Type 4 procollagen, C-terminal repeat	IPR000742	EGF_2.	139.562
IPR008161	Collagen helix repeat	IPR006970	PT repeat	139.458
IPR008063	Fas receptor	IPR013323	SIAH-type.	139.156
IPR000980	SH2 motif	IPR003531	Short hematopoietin receptor, family 1	138.857
IPR009057	Homeodomain-like	IPR009984	Geminin	138.856
IPR009909	Nmi/IFP 35	IPR001217	STAT protein	138.838
IPR009909	Nmi/IFP 35	IPR012345	STAT_DNA_bd.	138.838
IPR009938	Interferon-induced 35 kDa, N-terminal	IPR001217	STAT protein	138.838
IPR009938	Interferon-induced 35 kDa, N-terminal	IPR012345	STAT_DNA_bd.	138.838
IPR001019	Guanine nucleotide binding protein (G-protein), alpha subunit	IPR008102	Histamine H4 receptor	138.19
IPR001019	Guanine nucleotide binding protein (G-protein), alpha subunit	IPR004062	EDG-3 sphingosine 1-phosphate receptor	138.19
IPR000497	Dopamine 1B receptor	IPR001019	Guanine nucleotide binding protein (G-protein), alpha subunit	138.19
IPR003316	Transcription factor E2F/dimerisation partner (TDP)	IPR003316	Transcription factor E2F/dimerisation partner (TDP)	137.974
IPR003987	Intercellular adhesion molecule/vascular cell adhesion molecule-1	IPR002369	Integrin, beta chain	137.96
IPR003987	Intercellular adhesion molecule/vascular cell adhesion molecule-1	IPR001169	Integrin beta, C-terminal	137.96
IPR001738	Rab escort (choroideraemia) protein	IPR013753	Ras	137.799
IPR002110	Ankyrin	IPR011651	MNNL.	137.695
IPR002110	Ankyrin	IPR001774	Delta/Serrate/lag-2 (DSL) protein	137.695
IPR001881	EGF-like calcium-binding	IPR002049	Laminin-type EGF-like domain	137.083
IPR004075	Interleukin-1 receptor, type I/Toll precursor	IPR003296	Interleukin-1, beta IL1B	137.052
IPR000152	Aspartic acid and asparagine hydroxylation site	IPR001774	Delta/Serrate/lag-2 (DSL) protein	136.993
IPR000152	Aspartic acid and asparagine hydroxylation site	IPR011651	MNNL.	136.993
IPR002558	I/LWEQ domain	IPR002369	Integrin, beta chain	136.877
IPR002558	I/LWEQ domain	IPR001169	Integrin beta, C-terminal	136.877
IPR011025	Transducin, alpha subunit, insertion	IPR008365	Prostanoid receptor	136.767
IPR002014	VHS	IPR000479	Cation-independent mannose-6-phosphate receptor	136.361
IPR009072	Histone-fold	IPR006809	TAFII28-like protein	136.187
IPR004365	OB-fold nucleic acid binding	IPR009061	Putative DNA binding	135.9
IPR003439	ABC transporter	IPR010935	SMCs flexible hinge	135.554
IPR003439	ABC transporter	IPR003405	Structural maintenance of chromosome protein SMC, C-terminal	135.554
IPR003531	Short hematopoietin receptor, family 1	IPR003532	Short hematopoietin receptor, family 2	135.439
IPR000157	TIR	IPR004076	Interleukin-1 receptor IL1R	135.28
IPR006011	Syntaxin, N-terminal	IPR001619	Sec1-like protein	135.245
IPR011025	Transducin, alpha subunit, insertion	IPR011717	TPR_4.	135.244
IPR003891	Initiation factor eIF-4 gamma, MA3	IPR003307	eIF4-gamma/eIF5/eIF2-epsilon	134.987
IPR008917	Eukaryotic transcription factor, DNA-binding	IPR005643	Jun-like transcription factor	134.92
IPR008917	Eukaryotic transcription factor, DNA-binding	IPR002112	Transcription factor Jun	134.92
IPR003599	Immunoglobulin subtype	IPR001039	Major histocompatibility complex protein, class I	134.891
IPR006594	Lissencephaly type-1-like homology motif	IPR002691	LIM binding protein	134.819
IPR008297	Notch	IPR001493	Peptidase A22A, presenilin 2	134.733
IPR001493	Peptidase A22A, presenilin 2	IPR011656	NODP.	134.733
IPR000014	PAS	IPR013655	PAS fold-3	134.436
IPR000980	SH2 motif	IPR002404	Insulin receptor substrate-1, PTB	134.278
IPR000108	Neutrophil cytosol factor 2	IPR003124	Actin-binding WH2	134.275
IPR001881	EGF-like calcium-binding	IPR006210	Type I EGF	134.17
IPR001426	Receptor tyrosine kinase, class V	IPR002115	Mammalian LMW phosphotyrosine protein phosphatase	133.798
IPR001426	Receptor tyrosine kinase, class V	IPR000106	Low molecular weight phosphotyrosine protein phosphatase	133.798
IPR009068	S15/NS1, RNA-binding	IPR010987	Glutathione S-transferase, C-terminal-like	133.798
IPR001090	Ephrin receptor, ligand binding	IPR002115	Mammalian LMW phosphotyrosine protein phosphatase	133.798
IPR001090	Ephrin receptor, ligand binding	IPR000106	Low molecular weight phosphotyrosine protein phosphatase	133.798
IPR001254	Peptidase S1, chymotrypsin	IPR002383	Coagulation factor, Gla region	133.61
IPR000712	Apoptosis regulator Bcl-2 protein, BH	IPR010548	BNIP3	133.485
IPR000712	Apoptosis regulator Bcl-2 protein, BH	IPR009616	Bim, N-terminal	133.485
IPR000859	CUB	IPR008161	Collagen helix repeat	133.394
IPR000668	Peptidase C1A, papain	IPR008197	Whey acidic protein, core region	133.298
IPR000001	Kringle	IPR012224	Pept_S1A_FX.	133.169
IPR001245	Tyrosine protein kinase	IPR011993	PH_type.	133.035
IPR008266	Tyrosine protein kinase, active site	IPR001452	SH3	132.595
IPR000001	Kringle	IPR003990	Pancreatitis-associated protein	132.493
IPR001806	Ras GTPase superfamily	IPR001330	Prenyltransferase/squalene oxidase	132.334
IPR002014	VHS	IPR002860	Glycosyl hydrolase, BNR repeat	131.628
IPR008145	Guanylate kinase/L-type calcium channel region	IPR013092	Connexin, N terminal	131.568
IPR008994	Nucleic acid-binding OB-fold	IPR007220	Origin recognition complex subunit 2	131.366
IPR013518	K+ channel, inward rectifier, conserved region 1	IPR013673	Inward rectifier potassium channel N-terminal	131.353
IPR013521	K+ channel, inward rectifier, conserved region 2	IPR013673	Inward rectifier potassium channel N-terminal	131.353
IPR003578	Ras small GTPase, Rho type	IPR000861	PKN/rhophilin/rhotekin rho-binding repeat	131.33
IPR003599	Immunoglobulin subtype	IPR000975	Interleukin-1	131.037
IPR001682	Ca/Na_pore	IPR002111	Cat_channel_TrpL	130.942
IPR009003	Peptidase, trypsin-like serine and cysteine proteases	IPR003146	Proteinase inhibitor, carboxypeptidase propeptide	130.89
IPR009003	Peptidase, trypsin-like serine and cysteine proteases	IPR000295	Proteinase inhibitor I4, leuserpin 2	130.89
IPR001978	Troponin	IPR001978	Troponin	130.63
IPR005821	Ion transport protein	IPR004729	Transient-receptor-potential calcium channel protein	130.561
IPR005225	Small GTP-binding protein domain	IPR001330	Prenyltransferase/squalene oxidase	130.323
IPR008152	Alpha/gamma adaptin, C-terminal	IPR000261	EPS15 homology (EH)	130.229
IPR001089	Small chemokine, C-X-C subfamily	IPR006970	PT repeat	130.057
IPR003271	Kir2.1 inward rectifier K+ channel	IPR001622	K+ channel, pore region	129.889
IPR003938	EAG/ELK/ERG potassium channel	IPR001622	K+ channel, pore region	129.889
IPR008979	Galactose-binding like	IPR008972	Cupredoxin	129.526
IPR011000	Apolipophorin III-like	IPR001664	Intermediate filament protein	129.389
IPR001159	Double-stranded RNA binding (DsRBD) domain	IPR006561	DZF	129.347
IPR001660	Sterile alpha motif SAM	IPR001259	Calpain inhibitor repeat	129.004
IPR008917	Eukaryotic transcription factor, DNA-binding	IPR008917	Eukaryotic transcription factor, DNA-binding	128.876
IPR002546	Myogenic basic muscle-specific protein	IPR011598	HLH_DNA_bd.	128.781
IPR002126	Cadherin	IPR000633	Vinculin	128.368
IPR001314	Peptidase S1A, chymotrypsin	IPR000294	Vitamin K-dependent carboxylation/gamma-carboxyglutamic region	128.191
IPR010982	Lambda repressor-like, DNA-binding	IPR007103	POU_homeo.	128.166
IPR002353	Type II antifreeze protein	IPR002477	PGBD_1.	128.061
IPR000700	PAS-assoc_C.	IPR013655	PAS fold-3	127.851
IPR001356	Homeobox	IPR009984	Geminin	127.828
IPR010987	Glutathione S-transferase, C-terminal-like	IPR010987	Glutathione S-transferase, C-terminal-like	127.807
IPR001019	Guanine nucleotide binding protein (G-protein), alpha subunit	IPR001105	Thromboxane receptor	127.8
IPR000827	Small chemokine, C-C subfamily	IPR002471	Peptidase S9, serine active site	127.611
IPR002172	Low density lipoprotein-receptor, class A	IPR000734	Lipase	127.487
IPR006209	EGF-like domain	IPR001799	Ephrin	127.442
IPR003006	Immunoglobulin/major histocompatibility complex	IPR001039	Major histocompatibility complex protein, class I	127.412
IPR000727	Target SNARE coiled-coil domain	IPR001619	Sec1-like protein	127.401
IPR008266	Tyrosine protein kinase, active site	IPR001799	Ephrin	127.401
IPR009003	Peptidase, trypsin-like serine and cysteine proteases	IPR002383	Coagulation factor, Gla region	127.391
IPR000315	Zn-finger, B-box	IPR000315	Zn-finger, B-box	127.389
IPR001839	Transforming growth factor beta	IPR011497	Prot_Inh_Kazal_2.	127.196
IPR009072	Histone-fold	IPR007900	Transcription initiation factor TFIID component TAF4	127.131
IPR004075	Interleukin-1 receptor, type I/Toll precursor	IPR000488	Death domain	127.074
IPR004148	BAR domain	IPR003023	Amphiphysin, isoform 2	127.061
IPR000730	Proliferating cell nuclear antigen, PCNA	IPR008921	DNA polymerase III clamp loader subunit, C-terminal	127.061
IPR002473	Small chemokine, C-X-C/Interleukin 8	IPR006970	PT repeat	126.994
IPR000157	TIR	IPR008996	Cytokine, IL-1 related	126.972
IPR000800	Notch (DSL) domain	IPR001493	Peptidase A22A, presenilin 2	126.763
IPR002405	Inhibin, alpha subunit	IPR002405	Inhibin, alpha subunit	126.562
IPR000608	Ubiquitin-conjugating enzymes	IPR003613	Zn-finger, modified RING	126.401
IPR011029	DEATH-like	IPR012227	TRAF.	126.355
IPR000337	G-protein coupled receptor family 3, metabotropic glutamate receptor-like	IPR000654	G-protein alpha subunit, group Q	126.251
IPR009003	Peptidase, trypsin-like serine and cysteine proteases	IPR011051	RmlC-like cupin	126.215
IPR001408	G-protein alpha subunit, group I	IPR002277	EDG-2 lysophosphatidic acid receptor	126.115
IPR000910	HMG1/2 (high mobility group) box	IPR012287	Homeodomain-rel.	126.076
IPR008153	Gamma-adaptin, C-terminal	IPR011012	Longin-like	125.721
IPR001723	Steroid hormone receptor	IPR012541	DBP10CT.	125.694
IPR001806	Ras GTPase superfamily	IPR008937	Ras guanine nucleotide exchange factor	125.426
IPR001628	Zn-finger, C4-type steroid receptor	IPR012541	DBP10CT.	125.256
IPR004001	Actin	IPR008950	GroEL-like chaperone, ATPase	125.249
IPR001580	Calreticulin/calnexin	IPR002131	Glycoprotein hormone receptor	125.037
IPR009033	Calreticulin/calnexin, P	IPR002131	Glycoprotein hormone receptor	125.037
IPR003659	Plexin/semaphorin/integrin	IPR000413	Integrins alpha chain	124.994
IPR001925	Porin, eukaryotic type	IPR002475	BCL2_family.	124.886
IPR000436	Sushi domain/SCR domain/CCP module	IPR001134	Netrin, C-terminal	124.783
IPR009066	Alpha-2-macroglobulin receptor-associated protein, domain 1	IPR000742	EGF_2.	124.75
IPR010483	Alpha-2-macroglobulin RAP, C-terminal	IPR000742	EGF_2.	124.75
IPR005821	Ion transport protein	IPR002111	Cat_channel_TrpL	124.696
IPR001664	Intermediate filament protein	IPR001101	Plectin repeat	124.611
IPR008160	Collagen triple helix repeat	IPR006970	PT repeat	124.479
IPR008296	Tissue factor pathway inhibitor	IPR002477	PGBD_1.	124.427
IPR000342	Regulator of G protein	IPR000654	G-protein alpha subunit, group Q	124.328
IPR007125	Histone core	IPR002164	Nucleosome assembly protein (NAP)	124.269
IPR003599	Immunoglobulin subtype	IPR003597	Immunoglobulin C-type	124.215
IPR000536	Ligand-binding domain of nuclear hormone receptor	IPR012541	DBP10CT.	124.176
IPR001452	SH3	IPR011026	Wiscott-Aldrich syndrome, C-terminal	124.13
IPR000240	Serpin B9 and maspin	IPR013128	Peptidase_C1A.	124.068
IPR002314	tRNA synthetases, class-II (G, H, P and S)	IPR010987	Glutathione S-transferase, C-terminal-like	123.894
IPR000034	Laminin B	IPR008211	Laminin, N-terminal	123.85
IPR001019	Guanine nucleotide binding protein (G-protein), alpha subunit	IPR000321	Delta opioid receptor	123.668
IPR003531	Short hematopoietin receptor, family 1	IPR012351	Cytokine_4_hlx.	123.632
IPR001881	EGF-like calcium-binding	IPR003378	Fringe-like	123.576
IPR000003	Retinoid X receptor	IPR001728	Thyroid hormone receptor	123.574
IPR009002	FMN-binding split barrel	IPR002720	Retinoblastoma-associated protein, A-box	123.561
IPR009002	FMN-binding split barrel	IPR002719	Retinoblastoma-associated protein, B-box	123.561
IPR006020	Phosphotyrosine interaction domain	IPR012896	Integrin_B_tail.	123.517
IPR003960	AAA-protein subdomain	IPR005937	26S proteasome subunit P45	123.39
IPR000773	Granulocyte-macrophage colony-stimulating factor	IPR002996	Cytkn_recept_B/G.	123.381
IPR000626	Ubiquitin	IPR000594	UBA/THIF-type NAD/FAD binding fold	123.38
IPR000233	Cadherin cytoplasmic region	IPR000357	HEAT	123.28
IPR005225	Small GTP-binding protein domain	IPR008937	Ras guanine nucleotide exchange factor	123.243
IPR000953	Chromo	IPR008251	Chromo shadow	123.209
IPR000421	Coagulation factor 5/8 type C domain (FA58C)	IPR009003	Peptidase, trypsin-like serine and cysteine proteases	123.176
IPR009072	Histone-fold	IPR007124	Histone-fold/TFIID-TAF/NF-Y	123.168
IPR001564	Nucleoside diphosphate kinase	IPR001564	Nucleoside diphosphate kinase	123.005
IPR002153	Transient receptor potential protein	IPR002153	Transient receptor potential protein	123.005
IPR003599	Immunoglobulin subtype	IPR008996	Cytokine, IL-1 related	122.54
IPR000980	SH2 motif	IPR013151	Immunoglobulin.	122.402
IPR002553	Adaptin, N-terminal	IPR006688	ADP-ribosylation factor	122.262
IPR000421	Coagulation factor 5/8 type C domain (FA58C)	IPR001314	Peptidase S1A, chymotrypsin	122.208
IPR001254	Peptidase S1, chymotrypsin	IPR000294	Vitamin K-dependent carboxylation/gamma-carboxyglutamic region	122.171
IPR002086	Aldehyde dehydrogenase	IPR001050	Syndecan	122.038
IPR003531	Short hematopoietin receptor, family 1	IPR009128	Janus kinase 1, JAK1	121.936
IPR008153	Gamma-adaptin, C-terminal	IPR000261	EPS15 homology (EH)	121.633
IPR003890	Initiation factor eIF-4 gamma, middle	IPR001040	Eukaryotic translation initiation factor 4E (eIF-4E)	121.609
IPR002348	Interleukin 1/heparin-binding growth factor	IPR013151	Immunoglobulin.	121.549
IPR008978	HSP20-like chaperone	IPR011369	Alpha-crystallin.	121.516
IPR008978	HSP20-like chaperone	IPR003090	Crystallin, N-terminal	121.516
IPR001375	Peptidase S9, prolyl oligopeptidase active site region	IPR000827	Small chemokine, C-C subfamily	121.504
IPR000566	Lipocalin-related protein and Bos/Can/Equ allergen	IPR000264	Serum albumin	121.269
IPR000264	Serum albumin	IPR012674	Calycin.	121.269
IPR006688	ADP-ribosylation factor	IPR010911	Rab_bd.	121.177
IPR001589	Actin-binding, actinin-type	IPR006643	ZASP	121.158
IPR002475	BCL2_family.	IPR013282	Apoptosis regulator, Bcl-2 related	121.104
IPR006012	Syntaxin/epimorphin family	IPR010989	t-snare	121.05
IPR002049	Laminin-type EGF-like domain	IPR008465	Dystroglycan	121.009
IPR006029	Neurotransmitter-gated ion-channel transmembrane region	IPR000449	Ubiquitin-associated domain	120.942
IPR006201	Neurotransmitter-gated ion-channel	IPR000449	Ubiquitin-associated domain	120.942
IPR006202	Neurotransmitter-gated ion-channel ligand binding domain	IPR000449	Ubiquitin-associated domain	120.942
IPR008251	Chromo shadow	IPR001965	Zn-finger-like, PHD finger	120.931
IPR001126	UMUC-like DNA-repair protein	IPR001357	BRCT	120.925
IPR002172	Low density lipoprotein-receptor, class A	IPR002330	Lipoprotein lipase	120.749
IPR009003	Peptidase, trypsin-like serine and cysteine proteases	IPR011706	Cu-oxidase_2.	120.735
IPR001117	Multicopper oxidase, type 1	IPR009003	Peptidase, trypsin-like serine and cysteine proteases	120.735
IPR000465	XPA	IPR012340	OB_NA_bd_sub.	120.724
IPR000152	Aspartic acid and asparagine hydroxylation site	IPR003378	Fringe-like	120.579
IPR000152	Aspartic acid and asparagine hydroxylation site	IPR010450	Neurexophilin	120.579
IPR003961	Fibronectin, type III	IPR000098	Interleukin-10	120.502
IPR004152	GAT domain	IPR008883	Tumour susceptibility gene 101	120.471
IPR001314	Peptidase S1A, chymotrypsin	IPR012224	Pept_S1A_FX.	120.373
IPR006011	Syntaxin, N-terminal	IPR000175	Sodium:neurotransmitter symporter	120.312
IPR008952	Tetraspanin	IPR000413	Integrins alpha chain	120.236
IPR006020	Phosphotyrosine interaction domain	IPR002369	Integrin, beta chain	119.922
IPR006020	Phosphotyrosine interaction domain	IPR001169	Integrin beta, C-terminal	119.922
IPR011000	Apolipophorin III-like	IPR008976	Lipase/lipooxygenase, PLAT/LH2	119.61
IPR011000	Apolipophorin III-like	IPR001024	Lipoxygenase, LH2 domain	119.61
IPR003593	AAA ATPase	IPR005024	Snf7	119.453
IPR008161	Collagen helix repeat	IPR001999	Osteonectin-like	119.424
IPR005821	Ion transport protein	IPR005460	Transient receptor potential channel 4	119.329
IPR006025	Peptidase M, neutral zinc metallopeptidases, zinc-binding site	IPR003596	Immunoglobulin V-type	119.309
IPR001315	CARD interaction domain	IPR001370	Baculovirus inhibitor of apoptosis protein repeat (BIR)	119.101
IPR002553	Adaptin, N-terminal	IPR001473	Clathrin propeller, N-terminal	119.076
IPR002553	Adaptin, N-terminal	IPR012331	Clathrin_H_link.	119.076
IPR001881	EGF-like calcium-binding	IPR007782	VKG_carbox.	119.035
IPR001881	EGF-like calcium-binding	IPR011020	HTTM.	119.035
IPR001581	LIF/OSM	IPR002996	Cytkn_recept_B/G.	118.866
IPR000859	CUB	IPR008160	Collagen triple helix repeat	118.652
IPR004152	GAT domain	IPR000547	7-Fold repeat in clathrin and VPS proteins	118.627
IPR001202	WW/Rsp5/WWP domain	IPR000818	TEA/ATTS	118.548
IPR001811	Small chemokine, interleukin-8 like	IPR000190	AT1 angiotensin II receptor	118.509
IPR001412	Aminoacyl-tRNA synthetase, class I	IPR003594	ATP-binding region, ATPase-like	118.466
IPR006210	Type I EGF	IPR008161	Collagen helix repeat	118.419
IPR010916	TONB Box N terminus	IPR004074	Interleukin-1 receptor, type I and type II	118.385
IPR009124	Desmocollin	IPR011989	ARM-like.	118.265
IPR004000	Actin/actin-like	IPR008950	GroEL-like chaperone, ATPase	118.195
IPR001019	Guanine nucleotide binding protein (G-protein), alpha subunit	IPR000105	Mu opioid receptor	117.789
IPR000276	Rhodopsin-like GPCR superfamily	IPR002473	Small chemokine, C-X-C/Interleukin 8	117.703
IPR001394	Peptidase C19, ubiquitin carboxyl-terminal hydrolase family 2	IPR002083	MATH	117.695
IPR009003	Peptidase, trypsin-like serine and cysteine proteases	IPR012224	Pept_S1A_FX.	117.641
IPR006020	Phosphotyrosine interaction domain	IPR011041	Soluble quinoprotein glucose dehydrogenase	117.481
IPR008968	Mu2 adaptin subunit (AP50) of AP2	IPR000261	EPS15 homology (EH)	117.437
IPR001392	Clathrin adaptor complex, medium chain	IPR000261	EPS15 homology (EH)	117.437
IPR008996	Cytokine, IL-1 related	IPR013151	Immunoglobulin.	117.352
IPR007269	Isoprenylcysteine carboxyl methyltransferase	IPR013753	Ras	117.311
IPR003591	Leucine-rich repeat, typical subtype	IPR004825	Insulin/IGF/relaxin	117.131
IPR001007	von Willebrand factor, type C	IPR010660	NOD	117.06
IPR000488	Death domain	IPR003636	Tumour necrosis factor subfamily	117.059
IPR001811	Small chemokine, interleukin-8 like	IPR000379	Esterase/lipase/thioesterase	116.989
IPR003578	Ras small GTPase, Rho type	IPR002005	Rab GTPase activator	116.956
IPR004172	L27 domain	IPR006187	Claudin tight junction protein	116.893
IPR000421	Coagulation factor 5/8 type C domain (FA58C)	IPR001254	Peptidase S1, chymotrypsin	116.702
IPR009003	Peptidase, trypsin-like serine and cysteine proteases	IPR000294	Vitamin K-dependent carboxylation/gamma-carboxyglutamic region	116.659
IPR008063	Fas receptor	IPR002083	MATH	116.571
IPR000301	CD9/CD37/CD63 antigen	IPR000413	Integrins alpha chain	116.508
IPR002049	Laminin-type EGF-like domain	IPR000742	EGF_2.	116.33
IPR008152	Alpha/gamma adaptin, C-terminal	IPR000547	7-Fold repeat in clathrin and VPS proteins	116.313
IPR004895	Prenylated rab acceptor PRA1	IPR013753	Ras	116.167
IPR000152	Aspartic acid and asparagine hydroxylation site	IPR007782	VKG_carbox.	116.097
IPR000152	Aspartic acid and asparagine hydroxylation site	IPR011020	HTTM.	116.097
IPR001067	Nuclear translocator	IPR001092	Basic helix-loop-helix dimerization domain bHLH	116.004
IPR002383	Coagulation factor, Gla region	IPR001870	B302.	115.875
IPR008144	Guanylate kinase	IPR001508	NMDA receptor	115.639
IPR008144	Guanylate kinase	IPR001320	Ionotropic glutamate receptor	115.639
IPR008144	Guanylate kinase	IPR001311	glu_rcpt_sol_bd.	115.639
IPR000299	Band 4.1	IPR002996	Cytkn_recept_B/G.	115.411
IPR000215	Proteinase inhibititor I4, serpin	IPR003609	Apple-like	115.393
IPR000215	Proteinase inhibititor I4, serpin	IPR003014	N/apple PAN	115.393
IPR003006	Immunoglobulin/major histocompatibility complex	IPR003006	Immunoglobulin/major histocompatibility complex	115.112
IPR003093	Apoptosis regulator Bcl-2 protein, BH4	IPR009616	Bim, N-terminal	115.073
IPR002014	VHS	IPR008883	Tumour susceptibility gene 101	115.025
IPR001254	Peptidase S1, chymotrypsin	IPR012224	Pept_S1A_FX.	115.011
IPR000152	Aspartic acid and asparagine hydroxylation site	IPR002049	Laminin-type EGF-like domain	114.859
IPR000995	Muscarinic acetylcholine receptor	IPR001019	Guanine nucleotide binding protein (G-protein), alpha subunit	114.842
IPR002014	VHS	IPR003914	Rabaptin	114.634
IPR000215	Proteinase inhibititor I4, serpin	IPR013201	Propeptide_I29.	114.538
IPR001245	Tyrosine protein kinase	IPR002404	Insulin receptor substrate-1, PTB	114.501
IPR000152	Aspartic acid and asparagine hydroxylation site	IPR006210	Type I EGF	114.397
IPR003006	Immunoglobulin/major histocompatibility complex	IPR003596	Immunoglobulin V-type	114.223
IPR000001	Kringle	IPR002383	Coagulation factor, Gla region	114.217
IPR002400	Growth factor, cystine knot	IPR002405	Inhibin, alpha subunit	114.158
IPR000953	Chromo	IPR002857	Zn-finger, CXXC type	114.151
IPR006020	Phosphotyrosine interaction domain	IPR002223	Protease inhibitor I2, Kunitz metazoa	114.149
IPR002126	Cadherin	IPR006077	Vinculin/alpha-catenin	114.144
IPR002126	Cadherin	IPR001033	Alpha-catenin	114.144
IPR003605	TGF beta receptor, GS motif	IPR002400	Growth factor, cystine knot	114.131
IPR006012	Syntaxin/epimorphin family	IPR001619	Sec1-like protein	113.845
IPR005821	Ion transport protein	IPR013555	Transient receptor ion channel II	113.759
IPR002110	Ankyrin	IPR000493	Inositol 1,4,5-trisphosphate-binding protein receptor	113.716
IPR000562	Type II fibronectin collagen-binding domain	IPR002477	PGBD_1.	113.519
IPR010449	NUMB phenylalanine-rich	IPR012012	Integrin_B.	113.467
IPR000330	SNF2 related domain	IPR001553	RecA bacterial DNA recombination protein	113.296
IPR003315	Rabphilin-3A effector	IPR013753	Ras	113.278
IPR008957	Fibronectin, type III-like fold	IPR000980	SH2 motif	113.152
IPR007091	Leucine-rich repeat, ribonuclease inhibitor type	IPR002138	Pept_C14_p10.	112.949
IPR001023	Heat shock protein Hsp70	IPR001623	Heat shock protein DnaJ, N-terminal	112.928
IPR001818	Peptidase M10A and M12B, matrixin and adamalysin	IPR000562	Type II fibronectin collagen-binding domain	112.835
IPR001611	Leucine-rich repeat	IPR011029	DEATH-like	112.696
IPR003645	Follistatin-like, N-terminal	IPR000885	Fibrillar collagen, C-terminal	112.603
IPR001356	Homeobox	IPR000047	Helix-turn-helix motif, lambda-like repressor	112.439
IPR001058	Synuclein	IPR000239	GPCR kinase	112.324
IPR003649	B-box, C-terminal	IPR007086	Zn-finger, C2H2 subtype	112.289
IPR001019	Guanine nucleotide binding protein (G-protein), alpha subunit	IPR002233	Adrenergic receptor	112.229
IPR007125	Histone core	IPR011494	Hira.	112.156
IPR003597	Immunoglobulin C-type	IPR013151	Immunoglobulin.	112.142
IPR000286	Histone deacetylase superfamily	IPR012603	RBB1NT.	112.082
IPR000333	Activin type II receptor	IPR001318	Inhibin, beta C subunit	112.019
IPR006172	DNA-directed DNA polymerase, family B	IPR006164	Ku	111.911
IPR006172	DNA-directed DNA polymerase, family B	IPR005161	Ku70/Ku80 N-terminal alpha/beta domain	111.911
IPR006172	DNA-directed DNA polymerase, family B	IPR005160	Ku70/Ku80 C-terminal arm	111.911
IPR006134	DNA polymerase B domain	IPR006164	Ku	111.911
IPR006134	DNA polymerase B domain	IPR005161	Ku70/Ku80 N-terminal alpha/beta domain	111.911
IPR006134	DNA polymerase B domain	IPR005160	Ku70/Ku80 C-terminal arm	111.911
IPR006133	DNA polymerase B, exonuclease domain	IPR006164	Ku	111.911
IPR006133	DNA polymerase B, exonuclease domain	IPR005161	Ku70/Ku80 N-terminal alpha/beta domain	111.911
IPR006133	DNA polymerase B, exonuclease domain	IPR005160	Ku70/Ku80 C-terminal arm	111.911
IPR000961	Protein kinase C-terminal domain	IPR000079	High mobility group protein HMG14 and HMG17	111.887
IPR011025	Transducin, alpha subunit, insertion	IPR001065	Muscarinic acetylcholine receptor M2	111.883
IPR011025	Transducin, alpha subunit, insertion	IPR000810	Cannabinoid receptor, type 1	111.883
IPR001410	DEAD/DEAH box helicase	IPR003891	Initiation factor eIF-4 gamma, MA3	111.763
IPR001408	G-protein alpha subunit, group I	IPR000105	Mu opioid receptor	111.559
IPR009127	Janus kinase, JAK	IPR000282	Cytok_receptor_2.	111.422
IPR009003	Peptidase, trypsin-like serine and cysteine proteases	IPR008972	Cupredoxin	111.276
IPR002041	GTP-binding nuclear protein Ran	IPR000806	Rab GDI protein	111.199
IPR004826	Maf transcription factor	IPR007104	Paired_homeo.	111.183
IPR008996	Cytokine, IL-1 related	IPR013098	I-set.	111.128
IPR011029	DEATH-like	IPR000767	Disease resistance protein	111.122
IPR003599	Immunoglobulin subtype	IPR001675	Glycosyl transferase, family 29	110.923
IPR003599	Immunoglobulin subtype	IPR012163	Sialyl_trans.	110.923
IPR002353	Type II antifreeze protein	IPR001811	Small chemokine, interleukin-8 like	110.81
IPR011000	Apolipophorin III-like	IPR002957	Keratin, type I	110.523
IPR001356	Homeobox	IPR001827	Homeobox protein, antennapedia type	110.394
IPR000488	Death domain	IPR006800	Pellino	110.374
IPR008957	Fibronectin, type III-like fold	IPR009079	Four-helical cytokine	110.341
IPR001304	C-type lectin	IPR001211	Phospholipase A2	110.035
IPR001179	Peptidylprolyl isomerase, FKBP-type	IPR000699	Intracellular calcium-release channel	109.992
IPR001298	Filamin/ABP280 repeat	IPR008438	Calcineurin-binding	109.956
IPR000156	RanBP1 domain	IPR000357	HEAT	109.766
IPR001019	Guanine nucleotide binding protein (G-protein), alpha subunit	IPR008365	Prostanoid receptor	109.754
IPR001202	WW/Rsp5/WWP domain	IPR008465	Dystroglycan	109.67
IPR000330	SNF2 related domain	IPR000445	Helix-hairpin-helix motif	109.66
IPR001019	Guanine nucleotide binding protein (G-protein), alpha subunit	IPR000455	5-Hydroxytryptamine 2A receptor	109.565
IPR001806	Ras GTPase superfamily	IPR000406	RHO protein GDP dissociation inhibitor	109.33
IPR000315	Zn-finger, B-box	IPR001258	NHL repeat	109.308
IPR000315	Zn-finger, B-box	IPR013017	NHL_rep.	109.308
IPR004152	GAT domain	IPR006687	GTP-binding protein SAR1	109.177
IPR001965	Zn-finger-like, PHD finger	IPR001628	Zn-finger, C4-type steroid receptor	109.138
IPR008063	Fas receptor	IPR001293	Zn-finger, TRAF type	108.882
IPR001791	Laminin G	IPR002149	Alatroxin_recept.	108.788
IPR000436	Sushi domain/SCR domain/CCP module	IPR008930	Terpenoid cylases/protein prenyltransferase alpha-alpha toroid	108.674
IPR006020	Phosphotyrosine interaction domain	IPR001255	Beta-amyloid peptide (beta-APP)	108.58
IPR001811	Small chemokine, interleukin-8 like	IPR005398	Tubby protein, N-terminal	108.551
IPR002353	Type II antifreeze protein	IPR006026	Peptidase, metallopeptidases	108.469
IPR008266	Tyrosine protein kinase, active site	IPR001217	STAT protein	108.397
IPR008266	Tyrosine protein kinase, active site	IPR012345	STAT_DNA_bd.	108.397
IPR001763	Rhodanese-like	IPR008349	ERK1/2 MAP kinase	108.338
IPR002383	Coagulation factor, Gla region	IPR003966	Peptidase S1A, prothrombin	108.335
IPR001849	Pleckstrin-like	IPR000980	SH2 motif	108.249
IPR001723	Steroid hormone receptor	IPR013129	TF_JmjC.	108.248
IPR001723	Steroid hormone receptor	IPR007848	Small_mtfrase.	108.248
IPR008994	Nucleic acid-binding OB-fold	IPR008721	Origin recognition complex subunit 6	108.216
IPR001811	Small chemokine, interleukin-8 like	IPR009070	Peptidoglycan binding-like	108.171
IPR008211	Laminin, N-terminal	IPR001506	Peptidase M12A, astacin	108.168
IPR000387	Tyrosine specific protein phosphatase and dual specificity protein phosphatase	IPR003527	MAP kinase	108.105
IPR001356	Homeobox	IPR010303	Protein of unknown function DUF902	108.098
IPR001356	Homeobox	IPR009255	Protein of unknown function DUF906	108.098
IPR001356	Homeobox	IPR003101	Coactivator CBP, KIX	108.098
IPR001356	Homeobox	IPR000197	TAZ finger	108.098
IPR001965	Zn-finger-like, PHD finger	IPR000536	Ligand-binding domain of nuclear hormone receptor	107.946
IPR001628	Zn-finger, C4-type steroid receptor	IPR013129	TF_JmjC.	107.856
IPR001628	Zn-finger, C4-type steroid receptor	IPR007848	Small_mtfrase.	107.856
IPR004001	Actin	IPR002423	Chaperonin Cpn60/TCP-1	107.832
IPR001573	Protein kinase A anchoring domain	IPR002373	cAMP-dependent protein kinase	107.623
IPR011047	Quinonprotein alcohol dehydrogenase-like	IPR003527	MAP kinase	107.614
IPR005225	Small GTP-binding protein domain	IPR000406	RHO protein GDP dissociation inhibitor	107.61
IPR009127	Janus kinase, JAK	IPR003532	Short hematopoietin receptor, family 2	107.389
IPR001408	G-protein alpha subunit, group I	IPR002274	Thyrotropin receptor	107.309
IPR000654	G-protein alpha subunit, group Q	IPR000332	Adrenergic receptor, beta 2	107.102
IPR003579	Ras small GTPase, Rab type	IPR001330	Prenyltransferase/squalene oxidase	107.076
IPR003347	Transcription factor jumonji, jmjC	IPR009146	Groucho/transducin-like enhancer	107.05
IPR008144	Guanylate kinase	IPR013092	Connexin, N terminal	106.975
IPR009072	Histone-fold	IPR003105	Nuclear protein G9a	106.955
IPR001007	von Willebrand factor, type C	IPR001999	Osteonectin-like	106.916
IPR000536	Ligand-binding domain of nuclear hormone receptor	IPR013129	TF_JmjC.	106.886
IPR000536	Ligand-binding domain of nuclear hormone receptor	IPR007848	Small_mtfrase.	106.886
IPR001682	Ca/Na_pore	IPR013555	Transient receptor ion channel II	106.837
IPR008160	Collagen triple helix repeat	IPR001999	Osteonectin-like	106.827
IPR000762	PTN/MK heparin-binding protein	IPR003585	Neurexin-like.	106.74
IPR001711	Phosphatidylinositol-specific phospholipase C, Y domain	IPR004729	Transient-receptor-potential calcium channel protein	106.74
IPR001192	Phosphoinositide-specific phospholipase C (PLC)	IPR004729	Transient-receptor-potential calcium channel protein	106.74
IPR001452	SH3	IPR008937	Ras guanine nucleotide exchange factor	106.71
IPR000276	Rhodopsin-like GPCR superfamily	IPR000610	5-Hydroxytryptamine 1A receptor	106.65
IPR000980	SH2 motif	IPR012234	TyrPK_SYK.	106.483
IPR001438	Type II EGF-like signature	IPR002031	Peptidase A22A, presenilin 1	106.475
IPR001179	Peptidylprolyl isomerase, FKBP-type	IPR003608	MIR domain	106.406
IPR008296	Tissue factor pathway inhibitor	IPR006026	Peptidase, metallopeptidases	106.396
IPR003961	Fibronectin, type III	IPR009127	Janus kinase, JAK	106.359
IPR000804	Clathrin adaptor complex, small chain	IPR011989	ARM-like.	106.107
IPR001368	TNFR/CD27/30/40/95 cysteine-rich region	IPR000488	Death domain	106.089
IPR001664	Intermediate filament protein	IPR001664	Intermediate filament protein	105.964
IPR001060	Cdc15/Fes/CIP4	IPR011026	Wiscott-Aldrich syndrome, C-terminal	105.873
IPR001368	TNFR/CD27/30/40/95 cysteine-rich region	IPR011029	DEATH-like	105.444
IPR009128	Janus kinase 1, JAK1	IPR002996	Cytkn_recept_B/G.	105.316
IPR001628	Zn-finger, C4-type steroid receptor	IPR001723	Steroid hormone receptor	105.221
IPR001314	Peptidase S1A, chymotrypsin	IPR008972	Cupredoxin	105.053
IPR011028	Cyclin-like	IPR003175	Cyclin-dependent kinase inhibitor	105.029
IPR009616	Bim, N-terminal	IPR012238	Bcl2_apop_reg.	104.967
IPR000001	Kringle	IPR000294	Vitamin K-dependent carboxylation/gamma-carboxyglutamic region	104.959
IPR003988	Intercellular adhesion molecule	IPR012012	Integrin_B.	104.906
IPR000315	Zn-finger, B-box	IPR003877	SPla/RYanodine receptor SPRY	104.857
IPR011025	Transducin, alpha subunit, insertion	IPR003912	Protease-activated receptor	104.759
IPR006209	EGF-like domain	IPR006020	Phosphotyrosine interaction domain	104.735
IPR002398	Peptidase C14, caspase precursor, p45	IPR007091	Leucine-rich repeat, ribonuclease inhibitor type	104.596
IPR001314	Peptidase S1A, chymotrypsin	IPR000295	Proteinase inhibitor I4, leuserpin 2	104.547
IPR001314	Peptidase S1A, chymotrypsin	IPR003146	Proteinase inhibitor, carboxypeptidase propeptide	104.547
[truncated: 6,683 more rows]
