# Supplementary material for: Probabilistic prediction and ranking of human protein-protein interactions
Source: BMC Bioinformatics. 2007 Jul 5;8:239. doi: 10.1186/1471-2105-8-239 (PMC1939716; doi:10.1186/1471-2105-8-239)
Supplement: Additional File 2 — High scoring post-translational modification pairs. List of high-scoring post-translational modification pairs. [file 1471-2105-8-239-S2.xls]

## Sheet: AdditionalTable2_HighScoringPTM
High-scoring post-translational modification pairs
Post-translational modification 1	Post-translational modification 2	Enrichment score
4-carboxyglutamate	Carboxylation	1039.03
Carboxylation	4-carboxyglutamate	1039.03
4-carboxyglutamate	4-carboxyglutamate	537.98
ADP-ribosylserine	PolyADP-ribosyl glutamic acid	511.348
Deacylation	PolyADP-ribosyl glutamic acid	511.348
PolyADP-ribosyl glutamic acid	ADP-ribosylserine	511.348
PolyADP-ribosyl glutamic acid	Deacylation	511.348
Carboxylation	Carboxylation	406.237
C-linked	Hydroxyproline	340.898
Hydroxyproline	C-linked	340.898
PolyADP-ribosyl glutamic acid	Ubiquitination	270.713
Ubiquitination	PolyADP-ribosyl glutamic acid	270.713
N6-acetyllysine	PolyADP-ribosyl glutamic acid	219.149
PolyADP-ribosyl glutamic acid	N6-acetyllysine	219.149
N6,N6,N6-trimethyllysine	Asymmetric dimethylarginine	197.721
Asymmetric dimethylarginine	N6,N6,N6-trimethyllysine	197.721
ADP-Ribosylation	PolyADP-ribosyl glutamic acid	170.449
PolyADP-ribosyl glutamic acid	ADP-Ribosylation	170.449
Carboxylation	Sulfation	131.989
Sulfation	Carboxylation	131.989
Carboxylation	Sulfotyrosine	127.837
Sulfotyrosine	Carboxylation	127.837
4-carboxyglutamate	Sulfation	120.626
Sulfation	4-carboxyglutamate	120.626
4-carboxyglutamate	Sulfotyrosine	118.097
Sulfotyrosine	4-carboxyglutamate	118.097
4-hydroxyproline	4-hydroxyproline	104.997
3-hydroxyaspartate	4-carboxyglutamate	101.204
4-carboxyglutamate	3-hydroxyaspartate	101.204
Asymmetric dimethylarginine	N-acetylvaline	98.8606
Asymmetric dimethylarginine	Symmetric dimethylarginine	98.8606
N-acetylvaline	Asymmetric dimethylarginine	98.8606
Symmetric dimethylarginine	Asymmetric dimethylarginine	98.8606
4-hydroxyproline	Transglutamination	95.4516
Transglutamination	4-hydroxyproline	95.4516
3-hydroxyaspartate	Carboxylation	89.4858
Carboxylation	3-hydroxyaspartate	89.4858
4-hydroxyproline	5-hydroxylysine	86.3609
5-hydroxylysine	4-hydroxyproline	86.3609
PolyADP-ribosyl glutamic acid	S-Nitrosylation	63.9185
S-Nitrosylation	PolyADP-ribosyl glutamic acid	63.9185
C-linked	Carboxylation	63.1293
Carboxylation	C-linked	63.1293
5-hydroxylysine	C-linked	58.079
C-linked	5-hydroxylysine	58.079
Alkylation	Thyroxine	54.5438
Thyroxine	Alkylation	54.5438
Carboxylation	Glycosylation	53.3722
Glycosylation	Carboxylation	53.3722
Asymmetric dimethylarginine	Omega-N-methylarginine	51.1348
Cysteine methyl ester	PolyADP-ribosyl glutamic acid	51.1348
Omega-N-methylarginine	Asymmetric dimethylarginine	51.1348
PolyADP-ribosyl glutamic acid	Cysteine methyl ester	51.1348
4-carboxyglutamate	Glycosylation	49.6829
Glycosylation	4-carboxyglutamate	49.6829
4-hydroxyproline	Allysine	47.7258
Allysine	4-hydroxyproline	47.7258
4-carboxyglutamate	C-linked	47.347
C-linked	4-carboxyglutamate	47.347
5-hydroxylysine	Transglutamination	45.4531
N-acetylaspartate	Nitration	45.4531
Nitration	N-acetylaspartate	45.4531
Transglutamination	5-hydroxylysine	45.4531
Glycosylation	Hydroxyproline	44.1207
Hydroxyproline	Glycosylation	44.1207
Hydroxyproline	O-linked	43.8298
O-linked	Hydroxyproline	43.8298
Carboxylation	Disulfide Bridge	42.6839
Disulfide Bridge	Carboxylation	42.6839
Carboxylation	O-linked	41.2325
O-linked	Carboxylation	41.2325
Phosphothreonine	PolyADP-ribosyl glutamic acid	40.288
PolyADP-ribosyl glutamic acid	Phosphothreonine	40.288
Asymmetric dimethylarginine	Asymmetric dimethylarginine	39.5442
Asymmetric dimethylarginine	Methylation	38.0153
Methylation	Asymmetric dimethylarginine	38.0153
4-carboxyglutamate	Disulfide Bridge	37.4559
Disulfide Bridge	4-carboxyglutamate	37.4559
3-hydroxyasparagine	Carboxylation	35.9837
Carboxylation	3-hydroxyasparagine	35.9837
4-carboxyglutamate	O-linked	35.4291
O-linked	4-carboxyglutamate	35.4291
N6,N6,N6-trimethyllysine	Glutathionylation	34.0898
N6,N6-dimethyllysine	N6-methyllysine	34.0898
Alkylation	Allysine	34.0898
Allysine	Alkylation	34.0898
Allysine	Transglutamination	34.0898
Deacylation	Diphthamide	34.0898
Diphthamide	Deacylation	34.0898
Glutathionylation	N6,N6,N6-trimethyllysine	34.0898
N-acetylvaline	Omega-N-methylated arginine	34.0898
N6-methyllysine	N6,N6-dimethyllysine	34.0898
Omega-N-methylated arginine	N-acetylvaline	34.0898
Transglutamination	Allysine	34.0898
Acetylation	PolyADP-ribosyl glutamic acid	32.8138
PolyADP-ribosyl glutamic acid	Acetylation	32.8138
Carboxylation	Proteolytic Cleavage	31.1838
Proteolytic Cleavage	Carboxylation	31.1838
Carboxylation	N-linked	30.2585
N-linked	Carboxylation	30.2585
PolyADP-ribosyl glutamic acid	Proteolytic Cleavage	30.1779
Proteolytic Cleavage	PolyADP-ribosyl glutamic acid	30.1779
4-carboxyglutamate	Proteolytic Cleavage	29.7588
Proteolytic Cleavage	4-carboxyglutamate	29.7588
4-carboxyglutamate	N-linked	28.147
N-linked	4-carboxyglutamate	28.147
N6,N6,N6-trimethyllysine	Methylation	27.8917
Methylation	N6,N6,N6-trimethyllysine	27.8917
3-hydroxyasparagine	4-carboxyglutamate	26.9878
4-carboxyglutamate	3-hydroxyasparagine	26.9878
PolyADP-ribosyl glutamic acid	Prenylation	26.913
Prenylation	PolyADP-ribosyl glutamic acid	26.913
Phosphorylation	PolyADP-ribosyl glutamic acid	26.5931
PolyADP-ribosyl glutamic acid	Phosphorylation	26.5931
Hydroxyproline	N-linked	26.449
N-linked	Hydroxyproline	26.449
N6,N6,N6-trimethyllysine	Deamidated asparagine	22.7266
Deacetylation	Deacylation	22.7266
Deacylation	Deacetylation	22.7266
Deamidated asparagine	N6,N6,N6-trimethyllysine	22.7266
N6-acetyllysine	N6-methyllysine	22.7266
N6-methyllysine	N6-acetyllysine	22.7266
4-hydroxyproline	C-linked	21.2115
C-linked	4-hydroxyproline	21.2115
Asymmetric dimethylarginine	Glycosyl phosphatidyl inositol GPI	19.7721
Glycosyl phosphatidyl inositol GPI	Asymmetric dimethylarginine	19.7721
Deacetylation	N6-acetyllysine	19.4799
N6-acetyllysine	Deacetylation	19.4799
Disulfide Bridge	Hydroxyproline	19.3367
Hydroxyproline	Disulfide Bridge	19.3367
N-acetylserine	PolyADP-ribosyl glutamic acid	18.9388
PolyADP-ribosyl glutamic acid	N-acetylserine	18.9388
Asymmetric dimethylarginine	Dephosphorylation	18.1813
Dephosphorylation	Asymmetric dimethylarginine	18.1813
4-carboxyglutamate	Hydroxylation	17.8972
Hydroxylation	4-carboxyglutamate	17.8972
N6,N6,N6-trimethyllysine	S-nitrosocysteine	17.0449
Blocked amino end	Deacylation	17.0449
Deacylation	Blocked amino end	17.0449
Deacylation	Leucine methyl ester	17.0449
Deacylation	N-acetylvaline	17.0449
Diphthamide	Leucine methyl ester	17.0449
Leucine methyl ester	Deacylation	17.0449
Leucine methyl ester	Diphthamide	17.0449
Methionine amide	Transglutamination	17.0449
N-acetylvaline	Deacylation	17.0449
S-nitrosocysteine	N6,N6,N6-trimethyllysine	17.0449
Transglutamination	Methionine amide	17.0449
Deacylation	Ubiquitination	16.0423
Diphthamide	Ubiquitination	16.0423
Ubiquitination	Deacylation	16.0423
Ubiquitination	Diphthamide	16.0423
3-hydroxyasparagine	4-hydroxyproline	15.9086
4-hydroxyproline	3-hydroxyasparagine	15.9086
4-hydroxyproline	N-acetylglutamate	15.9086
N-acetylglutamate	4-hydroxyproline	15.9086
Methylation	PolyADP-ribosyl glutamic acid	15.4954
PolyADP-ribosyl glutamic acid	Methylation	15.4954
Phosphoserine	PolyADP-ribosyl glutamic acid	15.1671
PolyADP-ribosyl glutamic acid	Phosphoserine	15.1671
Allysine	C-linked	15.151
C-linked	Allysine	15.151
C-linked	Transglutamination	15.151
Transglutamination	C-linked	15.151
Methylation	N-acetylvaline	14.9789
N-acetylvaline	Methylation	14.9789
Deacetylation	Ubiquitination	14.7054
Ubiquitination	Deacetylation	14.7054
ADP-ribosylcysteine	Sulfation	14.6849
Sulfation	ADP-ribosylcysteine	14.6849
Diphthamide	N6-acetyllysine	14.6099
N6-acetyllysine	Diphthamide	14.6099
Alkylation	Sulfation	14.1604
Sulfation	Alkylation	14.1604
Alkylation	Sulfotyrosine	14.1229
Sulfotyrosine	Alkylation	14.1229
Methylation	Symmetric dimethylarginine	13.9458
Symmetric dimethylarginine	Methylation	13.9458
4-hydroxyproline	Deacylation	13.6359
Alkylation	Amidation	13.6359
Alkylation	Triiodothyronine	13.6359
Amidation	Alkylation	13.6359
Carboxylation	Hydroxylation	13.6359
Deacylation	4-hydroxyproline	13.6359
Deacylation	Hydroxylation	13.6359
Hydroxylation	Carboxylation	13.6359
Hydroxylation	Deacylation	13.6359
Triiodothyronine	Alkylation	13.6359
PolyADP-ribosyl glutamic acid	Sumoylation	13.4565
Sumoylation	PolyADP-ribosyl glutamic acid	13.4565
Disulfide Bridge	Transglutamination	13.1776
Transglutamination	Disulfide Bridge	13.1776
Asymmetric dimethylarginine	N-acetylalanine	12.9017
N-acetylalanine	Asymmetric dimethylarginine	12.9017
Acetylation	Hydroxyproline	12.7609
Hydroxyproline	Acetylation	12.7609
5-hydroxylysine	Disulfide Bridge	12.7001
Disulfide Bridge	5-hydroxylysine	12.7001
Hydroxyproline	Proteolytic Cleavage	12.5741
Proteolytic Cleavage	Hydroxyproline	12.5741
Deacetylation	Sumoylation	12.5594
Deacylation	Sumoylation	12.5594
Sumoylation	Deacetylation	12.5594
Sumoylation	Deacylation	12.5594
Methylation	Omega-N-methylarginine	12.3963
Omega-N-methylarginine	Methylation	12.3963
Dephosphorylation	PolyADP-ribosyl glutamic acid	12.1749
PolyADP-ribosyl glutamic acid	Dephosphorylation	12.1749
3-hydroxyaspartate	Sulfation	11.8003
Sulfation	3-hydroxyaspartate	11.8003
C-linked	Disulfide Bridge	11.6498
Disulfide Bridge	C-linked	11.6498
4-hydroxyproline	Disulfide Bridge	11.6307
Disulfide Bridge	4-hydroxyproline	11.6307
3-hydroxyaspartate	Sulfotyrosine	11.5662
Sulfotyrosine	3-hydroxyaspartate	11.5662
3-hydroxyasparagine	Deacylation	11.3633
5-hydroxylysine	5-hydroxylysine	11.3633
5-hydroxylysine	Allysine	11.3633
ADP-ribosylasparagine	Nitration	11.3633
ADP-Ribosylation	Deacylation	11.3633
Allysine	5-hydroxylysine	11.3633
Allysine	Glutathionylation	11.3633
Deacetylation	Farnesylation	11.3633
Deacetylation	O-linked; partial	11.3633
Deacylation	3-hydroxyasparagine	11.3633
Deacylation	ADP-Ribosylation	11.3633
Deacylation	Nitration	11.3633
Deamidated asparagine	Leucine methyl ester	11.3633
Deamidated asparagine	N-acetylaspartate	11.3633
Farnesylation	Deacetylation	11.3633
Glutathionylation	Allysine	11.3633
Leucine methyl ester	Deamidated asparagine	11.3633
N-acetylaspartate	Deamidated asparagine	11.3633
N6-methyllysine	N6-methyllysine	11.3633
Nitration	ADP-ribosylasparagine	11.3633
Nitration	Deacylation	11.3633
O-linked; partial	Deacetylation	11.3633
Asymmetric dimethylarginine	Sumoylation	10.9446
Sumoylation	Asymmetric dimethylarginine	10.9446
N6-acetyllysine	Ubiquitination	10.5994
Ubiquitination	N6-acetyllysine	10.5994
Asymmetric dimethylarginine	Palmitoylation	10.3819
Palmitoylation	Asymmetric dimethylarginine	10.3819
Asymmetric dimethylarginine	Phosphotyrosine	10.227
Phosphotyrosine	Asymmetric dimethylarginine	10.227
4-hydroxyproline	O-linked	10.1296
O-linked	4-hydroxyproline	10.1296
C-linked	C-linked	10.1007
C-linked	Glycation	9.84818
Glycation	C-linked	9.84818
N6,N6-dimethyllysine	N6-acetyllysine	9.73996
Allysine	Disulfide Bridge	9.73996
Deglycosylation	Disulfide Bridge	9.73996
Disulfide Bridge	Allysine	9.73996
Disulfide Bridge	Deglycosylation	9.73996
N6-acetyllysine	N6,N6-dimethyllysine	9.73996
O-linked	Transglutamination	9.49646
Transglutamination	O-linked	9.49646
3-hydroxyasparagine	5-hydroxylysine	9.4694
5-hydroxylysine	3-hydroxyasparagine	9.4694
5-hydroxylysine	N-acetylglutamate	9.4694
N-acetylglutamate	5-hydroxylysine	9.4694
ADP-ribosylarginine	Sulfation	9.44027
Sulfation	ADP-ribosylarginine	9.44027
5-hydroxylysine	O-linked	9.33412
O-linked	5-hydroxylysine	9.33412
4-hydroxyproline	Deacetylation	9.09063
Deacetylation	4-hydroxyproline	9.09063
Deacetylation	Hydroxylation	9.09063
Hydroxylation	Deacetylation	9.09063
5-hydroxylysine	Glycosylation	9.07554
Glycosylation	5-hydroxylysine	9.07554
ADP-ribosylcysteine	Sulfotyrosine	8.76596
Sulfotyrosine	ADP-ribosylcysteine	8.76596
Deacylation	Phosphorylation	8.63643
Phosphorylation	Deacylation	8.63643
Acetylation	Deacetylation	8.6288
Deacetylation	Acetylation	8.6288
N6,N6,N6-trimethyllysine	Omega-N-methylarginine	8.52246
ADP-ribosylasparagine	N-acetylaspartate	8.52246
N-acetylaspartate	ADP-ribosylasparagine	8.52246
Omega-N-methylarginine	N6,N6,N6-trimethyllysine	8.52246
Proteolytic Cleavage	Transglutamination	8.49452
Transglutamination	Proteolytic Cleavage	8.49452
Asymmetric dimethylarginine	Phosphorylation	8.44901
Phosphorylation	Asymmetric dimethylarginine	8.44901
Methylation	Methylation	8.2329
Glycation	Glycation	8.18156
Glycosylation	Transglutamination	8.14536
Transglutamination	Glycosylation	8.14536
N6,N6,N6-trimethyllysine	Disulfide Bridge	8.02114
4-hydroxyproline	Ubiquitination	8.02114
Blocked amino end	Ubiquitination	8.02114
Disulfide Bridge	N6,N6,N6-trimethyllysine	8.02114
Hydroxylation	Ubiquitination	8.02114
Leucine methyl ester	Ubiquitination	8.02114
N-acetylvaline	Ubiquitination	8.02114
Ubiquitination	4-hydroxyproline	8.02114
Ubiquitination	Blocked amino end	8.02114
Ubiquitination	Hydroxylation	8.02114
Ubiquitination	Leucine methyl ester	8.02114
Ubiquitination	N-acetylvaline	8.02114
Asymmetric dimethylarginine	Glycosylation	7.99452
Glycosylation	Asymmetric dimethylarginine	7.99452
Ubiquitination	Ubiquitination	7.90318
Deacetylation	Dephosphorylation	7.7108
Dephosphorylation	Deacetylation	7.7108
N6-acetyllysine	N6-acetyllysine	7.65282
N-acetylvaline	Phosphorylation	7.63602
Phosphorylation	N-acetylvaline	7.63602
3-hydroxyasparagine	Deacetylation	7.57552
Deacetylation	3-hydroxyasparagine	7.57552
Deacetylation	Nitration	7.57552
Nitration	Deacetylation	7.57552
N6-acetyllysine	Sumoylation	7.56128
Sumoylation	N6-acetyllysine	7.56128
Sumoylation	Ubiquitination	7.49343
Ubiquitination	Sumoylation	7.49343
Blocked amino end	N6-acetyllysine	7.30497
Dephosphorylation	Omega-N-methylarginine	7.30497
Leucine methyl ester	N6-acetyllysine	7.30497
N-acetylvaline	N6-acetyllysine	7.30497
N6-acetyllysine	Blocked amino end	7.30497
N6-acetyllysine	Leucine methyl ester	7.30497
N6-acetyllysine	N-acetylvaline	7.30497
Omega-N-methylarginine	Dephosphorylation	7.30497
Disulfide Bridge	Sulfotyrosine	7.26404
Sulfotyrosine	Disulfide Bridge	7.26404
Disulfide Bridge	Sulfation	7.16173
Sulfation	Disulfide Bridge	7.16173
Deacetylation	Phosphorylation	7.05773
Phosphorylation	Deacetylation	7.05773
Alkylation	N-acetylvaline	6.81797
Deacylation	Phosphothreonine	6.81797
Glycation	S-nitrosocysteine	6.81797
N-acetylvaline	Alkylation	6.81797
Phosphothreonine	Deacylation	6.81797
S-nitrosocysteine	Glycation	6.81797
3-hydroxyasparagine	Ubiquitination	6.68428
Nitration	Ubiquitination	6.68428
Ubiquitination	3-hydroxyasparagine	6.68428
Ubiquitination	Nitration	6.68428
N-linked	Transglutamination	6.53062
Transglutamination	N-linked	6.53062
Dephosphorylation	Leucine methyl ester	6.29039
Leucine methyl ester	Dephosphorylation	6.29039
Myristoylation	Omega-N-methylarginine	6.19815
Omega-N-methylarginine	Myristoylation	6.19815
Disulfide Bridge	O-linked	6.06087
O-linked	Disulfide Bridge	6.06087
N-acetylvaline	Phosphoserine	5.88628
Phosphoserine	N-acetylvaline	5.88628
4-hydroxyproline	N6-acetyllysine	5.84397
Hydroxylation	N6-acetyllysine	5.84397
N6-acetyllysine	4-hydroxyproline	5.84397
N6-acetyllysine	Hydroxylation	5.84397
Deacylation	Phosphoserine	5.77794
Phosphoserine	Deacylation	5.77794
Phosphorylation	Ubiquitination	5.76259
Ubiquitination	Phosphorylation	5.76259
Acetylation	Asymmetric dimethylarginine	5.76064
Asymmetric dimethylarginine	Acetylation	5.76064
N6,N6,N6-trimethyllysine	Dephosphorylation	5.68164
ADP-Ribosylation	Leucine methyl ester	5.68164
Blocked amino end	Deamidated asparagine	5.68164
Deacetylation	N-acetylvaline	5.68164
Deamidated asparagine	Blocked amino end	5.68164
Dephosphorylation	N6,N6,N6-trimethyllysine	5.68164
Leucine methyl ester	ADP-Ribosylation	5.68164
N-acetylvaline	Deacetylation	5.68164
5-hydroxylysine	Alkylation	5.68164
Alkylation	5-hydroxylysine	5.68164
Deamidated asparagine	Glycation	5.68164
Glycation	Deamidated asparagine	5.68164
Dephosphorylation	Phosphorylation	5.62646
Phosphorylation	Dephosphorylation	5.62646
N6,N6,N6-trimethyllysine	Phosphorylation	5.62255
Phosphorylation	N6,N6,N6-trimethyllysine	5.62255
ADP-ribosylcysteine	Palmitoylation	5.57834
Palmitoylation	ADP-ribosylcysteine	5.57834
Acetylation	Deacylation	5.46896
Deacylation	Acetylation	5.46896
Asymmetric dimethylarginine	N-linked	5.38123
N-linked	Asymmetric dimethylarginine	5.38123
ADP-ribosylarginine	Sulfotyrosine	5.35698
Sulfotyrosine	ADP-ribosylarginine	5.35698
ADP-Ribosylation	Ubiquitination	5.34743
Ubiquitination	ADP-Ribosylation	5.34743
Dephosphorylation	Methylation	5.3373
Methylation	Dephosphorylation	5.3373
Deacylation	Dephosphorylation	5.27581
Dephosphorylation	Deacylation	5.27581
Sulfation	Sulfotyrosine	5.24459
Sulfation	Transglutamination	5.24459
Sulfotyrosine	Sulfation	5.24459
Transglutamination	Sulfation	5.24459
C-linked	Proteolytic Cleavage	5.21593
Proteolytic Cleavage	C-linked	5.21593
Deacylation	Methylation	5.16513
Methylation	Deacylation	5.16513
Methylation	N6-acetyllysine	5.16513
N6-acetyllysine	Methylation	5.16513
Asymmetric dimethylarginine	Phosphothreonine	5.04117
Phosphothreonine	Asymmetric dimethylarginine	5.04117
