# Supplementary material for: Probabilistic prediction and ranking of human protein-protein interactions
Source: BMC Bioinformatics. 2007 Jul 5;8:239. doi: 10.1186/1471-2105-8-239 (PMC1939716; doi:10.1186/1471-2105-8-239)
Supplement: Additional File 3 — All LR400 predicted interactions ranked. All human protein pairs predicted to have a likelihood ratio of interaction greater than 400 and thus a posterior odds ratio of interaction greater than 1. [file 1471-2105-8-239-S3.xls]

## Sheet: AdditionalTable3_revising4
All LR400 predicted interactions ranked (these are all human protein pairs predicted to have a likelihood ratio of interaction greater than 400 and thus a posterior odds ratio of interaction greater than 1)
Protein 1	Protein 2	Likelihood ratio of expression module	Likelihood ratio of orthology module	Likelihood ratio of combined module	Likelihood ratio of transitive module	Final (total) likelihood ratio of interaction
IPI00017381	IPI00031521	33.2	1207	106	229	973000000
IPI00219622	IPI00291922	33.2	237.5	523	229	944000000
IPI00017963	IPI00220493	11	1207	106	229	322000000
IPI00007163	IPI00032460	11	1207	106	229	322000000
IPI00007163	IPI00220493	11	1207	106	229	322000000
IPI00219622	IPI00419249	11	237.5	523	229	313000000
IPI00291922	IPI00419249	11	237.5	523	229	313000000
IPI00302850	IPI00017964	11	237.5	523	229	313000000
IPI00017964	IPI00220493	11	237.5	523	229	313000000
IPI00219229	IPI00220493	11	237.5	421	229	252000000
IPI00019568	IPI00019576	33.2	431	69.5	229	228000000
IPI00021885	IPI00298497	33.2	431	66.5	229	218000000
IPI00219622	IPI00299155	33.2	237.5	106	229	191000000
IPI00299155	IPI00291922	33.2	237.5	106	229	191000000
IPI00024175	IPI00219622	5.2	1207	106	229	152000000
IPI00024175	IPI00291922	5.2	1207	106	229	152000000
IPI00029623	IPI00419249	5.2	1207	106	229	152000000
IPI00001146	IPI00220493	5.2	1207	106	229	152000000
IPI00017963	IPI00032460	5.2	1207	106	229	152000000
IPI00007163	IPI00294955	5.2	1207	106	229	152000000
IPI00302850	IPI00032460	5.2	237.5	523	229	148000000
IPI00017964	IPI00032460	5.2	237.5	523	229	148000000
IPI00291922	IPI00003217	11	237.5	523	91.1	124000000
IPI00013214	IPI00018349	33.2	237.5	66.5	229	120000000
IPI00013214	IPI00184330	33.2	237.5	66.5	229	120000000
IPI00018349	IPI00184330	33.2	237.5	66.5	229	120000000
IPI00032460	IPI00220493	5.2	237.5	421	229	119000000
IPI00016572	IPI00017964	33.2	237.5	106	120	100000000
IPI00031016	IPI00030783	1.9	431	523	229	98100000
IPI00031016	IPI00011218	2.5	431	392	229	96700000
IPI00219012	IPI00015902	1	1034	392	229	92800000
IPI00025019	IPI00003217	33.2	237.5	106	91.1	76100000
IPI00019568	IPI00019580	11	431	69.5	229	75500000
IPI00031016	IPI00103415	1.9	431	392	229	73500000
IPI00004436	IPI00294955	2.5	1207	106	229	73200000
IPI00219229	IPI00032460	3.1	237.5	421	229	71000000
IPI00024175	IPI00029623	11	237.5	106	229	63400000
IPI00299155	IPI00419249	11	237.5	106	229	63400000
IPI00017381	IPI00031514	11	237.5	106	229	63400000
IPI00031514	IPI00031521	11	237.5	106	229	63400000
IPI00220528	IPI00302850	11	237.5	106	229	63400000
IPI00220528	IPI00017964	11	237.5	106	229	63400000
IPI00016572	IPI00017963	11	237.5	106	229	63400000
IPI00016572	IPI00220493	11	237.5	106	229	63400000
IPI00219229	IPI00007163	11	237.5	106	229	63400000
IPI00001146	IPI00017964	11	237.5	106	229	63400000
IPI00017963	IPI00007163	11	237.5	106	229	63400000
IPI00032460	IPI00294955	11	237.5	106	229	63400000
IPI00031016	IPI00329789	1.2	431	523	229	61900000
IPI00028004	IPI00003217	5.2	1207	106	91.1	60600000
IPI00004436	IPI00032460	1.9	1207	106	229	55700000
IPI00015902	IPI00030783	0.592	1034	392	229	54900000
IPI00031016	IPI00219012	1	431	523	229	51600000
IPI00219012	IPI00030783	1	431	523	229	51600000
IPI00219012	IPI00000878	1	431	523	229	51600000
IPI00015902	IPI00004839	0.53	1034	392	229	49200000
IPI00015902	IPI00027721	3.1	1034	66.5	229	48800000
IPI00219012	IPI00018335	1	1034	392	120	48600000
IPI00030783	IPI00329789	1.5	431	523	139	47000000
IPI00022296	IPI00030783	1.2	431	392	229	46400000
IPI00021786	IPI00003783	2.5	1207	66.5	229	46000000
IPI00329789	IPI00103415	1.9	431	392	139	44600000
IPI00184330	IPI00014575	11	237.5	66.5	229	39800000
IPI00030783	IPI00004839	2.5	1034	66.5	229	39400000
IPI00031016	IPI00030781	1	431	392	229	38700000
IPI00219012	IPI00022296	1	431	392	229	38700000
IPI00219012	IPI00027721	1	431	392	229	38700000
IPI00219012	IPI00103415	1	431	392	229	38700000
IPI00015902	IPI00021327	1	431	392	229	38700000
IPI00030781	IPI00000878	1	431	392	229	38700000
IPI00030781	IPI00329789	1	431	392	229	38700000
IPI00030783	IPI00103415	3.1	1207	43.9	229	37600000
IPI00022296	IPI00004839	0.93	431	392	229	36000000
IPI00019568	IPI00296176	5.2	431	69.5	229	35700000
IPI00296176	IPI00019580	5.2	431	69.5	229	35700000
IPI00219871	IPI00032460	5.2	70.7	421	229	35400000
IPI00303797	IPI00003783	1.9	1207	66.5	229	34900000
IPI00550363	IPI00021439	3.1	1207	66.5	139	34600000
IPI00015902	IPI00103415	0.67	1034	215.9	229	34300000
IPI00031016	IPI00000878	0.66	431	523	229	34100000
IPI00016572	IPI00294955	11	237.5	106	120	33200000
IPI00219012	IPI00329789	1	431	523	139	31300000
IPI00024175	IPI00299155	5.2	237.5	106	229	30000000
IPI00024175	IPI00419249	5.2	237.5	106	229	30000000
IPI00004436	IPI00219229	5.2	237.5	106	229	30000000
IPI00299155	IPI00029623	5.2	237.5	106	229	30000000
IPI00291922	IPI00029623	5.2	237.5	106	229	30000000
IPI00219229	IPI00001146	5.2	237.5	106	229	30000000
IPI00219229	IPI00294955	5.2	237.5	106	229	30000000
IPI00001146	IPI00017963	5.2	237.5	106	229	30000000
IPI00001146	IPI00007163	5.2	237.5	106	229	30000000
IPI00001146	IPI00032460	5.2	237.5	106	229	30000000
IPI00001146	IPI00294955	5.2	237.5	106	229	30000000
IPI00017963	IPI00294955	5.2	237.5	106	229	30000000
IPI00017964	IPI00294955	5.2	237.5	106	229	30000000
IPI00220493	IPI00294955	5.2	237.5	106	229	30000000
IPI00017412	IPI00031514	1	1207	106	229	29300000
IPI00060414	IPI00305423	1	1207	106	229	29300000
IPI00060414	IPI00023068	1	1207	106	229	29300000
IPI00025974	IPI00023068	1	1207	106	229	29300000
IPI00011736	IPI00015902	0.75	431	392	229	29000000
IPI00015902	IPI00016871	0.67	431	392	229	25900000
IPI00015902	IPI00011696	0.67	431	392	229	25900000
IPI00027721	IPI00004839	0.67	431	392	229	25900000
IPI00031016	IPI00025803	0.66	431	392	229	25500000
IPI00025803	IPI00030783	0.66	431	392	229	25500000
IPI00025803	IPI00004839	0.66	431	392	229	25500000
IPI00015902	IPI00000878	0.66	431	392	229	25500000
IPI00015902	IPI00000885	0.66	431	392	229	25500000
IPI00027269	IPI00329789	0.66	431	392	229	25500000
IPI00025019	IPI00291922	11	237.5	106	91.1	25200000
IPI00025019	IPI00028006	11	237.5	106	91.1	25200000
IPI00291922	IPI00028006	11	237.5	106	91.1	25200000
IPI00000811	IPI00003217	11	237.5	106	91.1	25200000
IPI00028006	IPI00003217	11	237.5	106	91.1	25200000
IPI00029623	IPI00003217	11	237.5	106	91.1	25200000
IPI00552369	IPI00001545	11	237.5	66.5	139	24100000
IPI00021435	IPI00011126	11	237.5	66.5	139	24100000
IPI00219012	IPI00011218	1	431	392	139	23500000
IPI00011736	IPI00011218	0.592	431	392	229	22900000
IPI00306531	IPI00027721	0.592	431	392	229	22900000
IPI00031016	IPI00015902	0.592	431	392	229	22900000
IPI00029769	IPI00015902	0.592	431	392	229	22900000
IPI00027721	IPI00030783	0.592	431	392	229	22900000
IPI00011736	IPI00025803	0.93	431	392	139	21800000
IPI00011218	IPI00004839	0.93	431	392	139	21800000
IPI00011218	IPI00030781	1	431	215.9	229	21300000
IPI00015902	IPI00030781	1	431	215.9	229	21300000
IPI00296176	IPI00019576	3.1	431	69.5	229	21300000
IPI00022296	IPI00103415	0.93	431	215.9	229	19800000
IPI00018335	IPI00027269	0.93	431	215.9	229	19800000
IPI00013214	IPI00018350	33.2	237.5	10.7	229	19300000
IPI00013214	IPI00299904	33.2	237.5	10.7	229	19300000
IPI00013214	IPI00031517	33.2	237.5	10.7	229	19300000
IPI00018350	IPI00184330	33.2	237.5	10.7	229	19300000
IPI00299904	IPI00184330	33.2	237.5	10.7	229	19300000
IPI00219871	IPI00220528	11	70.7	106	229	18900000
IPI00220528	IPI00007163	11	70.7	106	229	18900000
IPI00017964	IPI00007163	11	70.7	106	229	18900000
IPI00030781	IPI00103415	1	1207	66.5	229	18400000
IPI00004416	IPI00023068	5.2	237.5	106	139	18200000
IPI00029012	IPI00016910	5.2	237.5	106	139	18200000
IPI00004436	IPI00007163	3.1	237.5	106	229	17900000
IPI00004436	IPI00220493	3.1	237.5	106	229	17900000
IPI00219622	IPI00029623	3.1	237.5	106	229	17900000
IPI00060414	IPI00025974	1	1207	106	139	17800000
IPI00021439	IPI00021440	11	1207	5.63	229	17100000
IPI00015902	IPI00018335	0.93	1207	66.5	229	17100000
IPI00025803	IPI00103415	0.75	431	215.9	229	16000000
IPI00219678	IPI00021728	11	237.5	66.5	91.1	15800000
IPI00302850	IPI00294955	5.2	237.5	106	120	15700000
IPI00060414	IPI00100673	1	1207	56.3	229	15600000
IPI00306531	IPI00022296	0.75	431	392	120	15200000
IPI00553138	IPI00003370	3.1	237.5	87.2	229	14700000
IPI00465070	IPI00219038	1.9	1207	69.5	91.1	14500000
IPI00004436	IPI00001146	2.5	237.5	106	229	14400000
IPI00027721	IPI00103415	0.67	431	215.9	229	14300000
IPI00018195	IPI00003479	1.5	1207	33.7	229	14000000
IPI00306531	IPI00289342	0.592	431	392	139	13900000
IPI00015902	IPI00028065	0.592	431	392	139	13900000
IPI00030782	IPI00030783	1.9	1207	66.5	91.1	13900000
IPI00015902	IPI00409679	0.66	1034	87.2	229	13600000
IPI00018335	IPI00013864	0.66	1034	87.2	229	13600000
IPI00000878	IPI00329789	0.66	431	523	91.1	13600000
IPI00011696	IPI00001545	33.2	47.7	66.5	120	12600000
IPI00015902	IPI00027269	0.592	431	215.9	229	12600000
IPI00015902	IPI00013864	0.592	1034	87.2	229	12200000
IPI00030781	IPI00030783	1	1207	43.9	229	12100000
IPI00025019	IPI00000811	5.2	237.5	106	91.1	11900000
IPI00291922	IPI00000811	5.2	237.5	106	91.1	11900000
IPI00000811	IPI00028006	5.2	237.5	106	91.1	11900000
IPI00028004	IPI00028006	5.2	237.5	106	91.1	11900000
IPI00553138	IPI00329332	2.5	237.5	87.2	229	11900000
IPI00022296	IPI00018335	0.75	1034	66.5	229	11800000
IPI00010438	IPI00299667	1	237.5	215.9	229	11700000
IPI00010438	IPI00003370	1	237.5	215.9	229	11700000
IPI00220528	IPI00220493	11	70.7	106	139	11500000
IPI00001545	IPI00021439	5.2	237.5	66.5	139	11400000
IPI00219678	IPI00011898	3.1	237.5	66.5	229	11200000
IPI00298285	IPI00030781	1	431	215.9	120	11200000
IPI00021439	IPI00413344	1	1207	66.5	139	11200000
IPI00019580	IPI00021885	3.1	431	66.5	120	10700000
IPI00021786	IPI00216318	3.1	431	66.5	120	10700000
IPI00219695	IPI00030783	1	1034	43.9	229	10400000
IPI00011218	IPI00015902	0.66	1034	66.5	229	10400000
IPI00011218	IPI00018335	0.66	1034	66.5	229	10400000
IPI00015902	IPI00022296	0.66	1034	66.5	229	10400000
IPI00018335	IPI00409679	0.93	1034	87.2	120	10100000
IPI00298961	IPI00643041	5.2	237.5	66.5	120	9860000
IPI00303797	IPI00018195	1.5	431	66.5	229	9850000
IPI00294250	IPI00021267	1.5	431	66.5	229	9850000
IPI00182728	IPI00023068	5.2	237.5	56.3	139	9660000
IPI00010470	IPI00553138	5.2	237.5	56.3	139	9660000
IPI00026156	IPI00011696	33.2	47.7	66.5	91.1	9590000
IPI00396370	IPI00016910	11	237.5	16	229	9570000
IPI00022831	IPI00002993	3.1	1207	10.7	229	9170000
IPI00015902	IPI00030782	0.592	431	392	91.1	9110000
IPI00011676	IPI00552369	0.75	1207	66.5	139	8370000
IPI00219012	IPI00294962	1	1034	66.5	120	8250000
IPI00182728	IPI00060414	1	1207	56.3	120	8150000
IPI00182728	IPI00025974	1	1207	56.3	120	8150000
IPI00022744	IPI00643041	11	237.5	22.3	139	8100000
IPI00001639	IPI00643041	11	237.5	22.3	139	8100000
IPI00552369	IPI00028065	11	47.7	66.5	229	7990000
IPI00021786	IPI00018195	1.2	431	66.5	229	7880000
IPI00015902	IPI00021396	1.2	431	66.5	229	7880000
IPI00018335	IPI00021396	1.2	431	66.5	229	7880000
IPI00021275	IPI00289342	1.2	431	66.5	229	7880000
IPI00021275	IPI00008315	1.2	431	66.5	229	7880000
IPI00013439	IPI00289547	11	46.7	66.5	229	7820000
IPI00009089	IPI00015902	0.75	1034	43.9	229	7800000
IPI00028579	IPI00002993	2.5	1207	10.7	229	7390000
IPI00002806	IPI00002993	2.5	1207	10.7	229	7390000
IPI00030781	IPI00030782	1	1207	43.9	139	7370000
IPI00011676	IPI00021439	0.66	1207	66.5	139	7360000
IPI00004653	IPI00018335	0.75	1034	66.5	139	7170000
IPI00028006	IPI00029623	3.1	237.5	106	91.1	7110000
IPI00021885	IPI00021891	1	431	66.5	229	6560000
IPI00298497	IPI00021891	1	431	66.5	229	6560000
IPI00025803	IPI00219695	1	431	66.5	229	6560000
IPI00011218	IPI00021274	1	431	66.5	229	6560000
IPI00294250	IPI00021274	1	431	66.5	229	6560000
IPI00021267	IPI00021274	1	431	66.5	229	6560000
IPI00021274	IPI00008315	1	431	66.5	229	6560000
IPI00021274	IPI00008318	1	431	66.5	229	6560000
IPI00021274	IPI00016645	1	431	66.5	229	6560000
IPI00439194	IPI00013774	1.9	431	66.5	120	6530000
IPI00028266	IPI00013214	11	237.5	10.7	229	6400000
IPI00028266	IPI00014575	11	237.5	10.7	229	6400000
IPI00020127	IPI00018350	11	237.5	10.7	229	6400000
IPI00020127	IPI00184330	11	237.5	10.7	229	6400000
IPI00018349	IPI00299904	11	237.5	10.7	229	6400000
IPI00018349	IPI00031517	11	237.5	10.7	229	6400000
IPI00018350	IPI00299904	11	237.5	10.7	229	6400000
IPI00018350	IPI00031517	11	237.5	10.7	229	6400000
IPI00299904	IPI00014575	11	237.5	10.7	229	6400000
IPI00001545	IPI00005159	11	237.5	10.7	229	6400000
IPI00184330	IPI00031517	11	237.5	10.7	229	6400000
IPI00027269	IPI00021396	0.75	431	215.9	91.1	6360000
IPI00219012	IPI00013864	1	431	106	139	6350000
IPI00220281	IPI00027807	1	431	106	139	6350000
IPI00219622	IPI00021248	1	70.7	392	229	6350000
IPI00103415	IPI00023339	3.1	431	33.7	139	6260000
IPI00021267	IPI00008315	0.93	431	66.5	229	6100000
IPI00008315	IPI00008318	0.93	431	66.5	229	6100000
IPI00306531	IPI00004839	1.5	431	66.5	139	5980000
IPI00448121	IPI00013214	5.2	237.5	20.9	229	5910000
IPI00448121	IPI00184330	5.2	237.5	20.9	229	5910000
IPI00552369	IPI00021439	3.1	237.5	66.5	120	5880000
IPI00290460	IPI00396370	3.1	237.5	66.5	120	5880000
IPI00305423	IPI00100673	1.9	237.5	56.3	229	5820000
IPI00297026	IPI00015691	0.67	431	87.2	229	5770000
IPI00017381	IPI00017412	1	237.5	106	229	5770000
IPI00017412	IPI00031521	1	237.5	106	229	5770000
IPI00453473	IPI00465070	0.75	1207	69.5	91.1	5730000
IPI00011218	IPI00013864	0.66	431	87.2	229	5680000
IPI00022296	IPI00013864	0.66	431	87.2	229	5680000
IPI00020131	IPI00294962	1	1034	43.9	120	5450000
IPI00030702	IPI00220150	1.5	237.5	106	139	5250000
IPI00021700	IPI00017381	11	237.5	8.5	229	5090000
IPI00021700	IPI00031514	11	237.5	8.5	229	5090000
IPI00021700	IPI00031521	11	237.5	8.5	229	5090000
IPI00396370	IPI00012795	5.2	237.5	33.7	120	4990000
IPI00011218	IPI00021267	0.75	431	66.5	229	4920000
IPI00011218	IPI00289329	0.75	431	66.5	229	4920000
IPI00294250	IPI00008315	0.75	431	66.5	229	4920000
IPI00018195	IPI00103415	0.75	431	66.5	229	4920000
IPI00021275	IPI00008318	0.75	431	66.5	229	4920000
IPI00289342	IPI00008315	0.75	431	66.5	229	4920000
IPI00016871	IPI00026156	11	47.7	66.5	139	4850000
IPI00016871	IPI00001545	11	47.7	66.5	139	4850000
IPI00000005	IPI00303797	1.2	431	66.5	139	4780000
IPI00011126	IPI00012268	5.2	1207	3.3	229	4740000
IPI00019568	IPI00292950	33.2	1	613	229	4660000
IPI00019576	IPI00292950	33.2	1	613	229	4660000
IPI00290460	IPI00012795	2.5	237.5	33.7	229	4580000
IPI00000695	IPI00305551	1.5	1207	10.9	229	4520000
IPI00305551	IPI00337415	1.5	1207	10.9	229	4520000
IPI00001477	IPI00409679	1	431	87.2	120	4510000
IPI00021700	IPI00375359	2.5	1207	10.7	139	4490000
IPI00013939	IPI00020127	2.5	1207	10.7	139	4490000
IPI00022831	IPI00028579	2.5	1207	10.7	139	4490000
IPI00289342	IPI00008318	0.67	431	66.5	229	4400000
IPI00019548	IPI00023339	2.5	431	33.7	120	4360000
IPI00554711	IPI00018335	0.93	1034	19.7	229	4340000
IPI00306531	IPI00219695	1	431	43.9	229	4330000
IPI00031016	IPI00219695	1	431	43.9	229	4330000
IPI00030781	IPI00004839	1	431	43.9	229	4330000
IPI00329789	IPI00179709	1	431	43.9	229	4330000
IPI00473014	IPI00377071	1	431	43.9	229	4330000
IPI00377071	IPI00413344	1	431	43.9	229	4330000
IPI00011218	IPI00022296	0.66	431	66.5	229	4330000
IPI00022296	IPI00027721	0.66	431	66.5	229	4330000
IPI00294250	IPI00008318	0.66	431	66.5	229	4330000
IPI00294250	IPI00016645	0.66	431	66.5	229	4330000
IPI00021267	IPI00008318	0.66	431	66.5	229	4330000
IPI00021267	IPI00016645	0.66	431	66.5	229	4330000
IPI00030783	IPI00023339	1.5	1034	19.7	139	4250000
IPI00019576	IPI00032179	33.2	0.9	613	229	4190000
IPI00552369	IPI00011696	11	47.7	66.5	120	4190000
IPI00001545	IPI00412771	1.9	237.5	66.5	139	4170000
IPI00018195	IPI00030783	0.66	1034	66.5	91.1	4130000
IPI00329789	IPI00007750	0.93	431	43.9	229	4030000
IPI00018195	IPI00003783	1.2	431	33.7	229	3990000
IPI00018274	IPI00300384	1	431	66.5	139	3980000
IPI00300384	IPI00298285	1	431	66.5	139	3980000
IPI00018195	IPI00030781	1	431	66.5	139	3980000
IPI00220981	IPI00216318	1	431	66.5	139	3980000
IPI00021439	IPI00025447	11	237.5	10.9	139	3960000
IPI00000005	IPI00003783	1.9	431	20.9	229	3920000
IPI00028670	IPI00015691	0.75	431	87.2	139	3920000
IPI00024305	IPI00019548	1.9	431	33.7	139	3840000
IPI00289601	IPI00016613	5.2	237.5	33.7	91.1	3790000
IPI00029769	IPI00001545	5.2	47.7	66.5	229	3780000
IPI00018195	IPI00016639	0.93	431	66.5	139	3710000
IPI00008965	IPI00289547	5.2	46.7	66.5	229	3700000
IPI00220528	IPI00017963	33.2	1207	106	0.865	3670000
IPI00000695	IPI00337415	1.2	1207	10.9	229	3620000
IPI00328128	IPI00305551	1.2	1207	10.9	229	3620000
IPI00299667	IPI00059472	1	237.5	106	139	3500000
IPI00015902	IPI00554711	0.75	1034	19.7	229	3500000
IPI00219678	IPI00022648	3.1	237.5	20.6	229	3470000
IPI00219037	IPI00219038	1.5	237.5	69.5	139	3440000
IPI00021274	IPI00021275	1	431	66.5	120	3440000
IPI00005732	IPI00005733	1	431	66.5	120	3440000
IPI00018274	IPI00409679	1	431	87.2	91.1	3420000
IPI00021700	IPI00384456	11	237.5	10.9	120	3420000
IPI00329200	IPI00643041	11	237.5	10.7	120	3350000
IPI00103415	IPI00013774	2.5	431	33.7	91.1	3310000
IPI00019580	IPI00020557	0.75	431	43.9	229	3250000
IPI00219038	IPI00306871	0.66	1207	33.7	120	3220000
IPI00009089	IPI00004839	0.93	431	66.5	120	3200000
IPI00008965	IPI00018195	0.93	431	66.5	120	3200000
IPI00021275	IPI00016645	0.93	431	66.5	120	3200000
IPI00014575	IPI00294696	11	47.7	66.5	91.1	3180000
IPI00300384	IPI00409679	0.592	431	87.2	139	3090000
IPI00448121	IPI00018349	5.2	237.5	10.9	229	3080000
IPI00010438	IPI00553138	1	237.5	56.3	229	3060000
IPI00017303	IPI00384456	11	1207	1	229	3040000
IPI00030783	IPI00013864	1.2	1034	10.7	229	3040000
IPI00329200	IPI00001639	5.2	237.5	10.7	229	3030000
IPI00018350	IPI00014575	5.2	237.5	10.7	229	3030000
IPI00298925	IPI00002993	5.2	237.5	10.7	229	3030000
IPI00010438	IPI00010470	1	237.5	106	120	3020000
IPI00306531	IPI00027269	0.66	431	43.9	229	2860000
IPI00329789	IPI00387144	0.66	431	43.9	229	2860000
IPI00006176	IPI00024067	1.5	237.5	66.5	120	2840000
IPI00021817	IPI00292950	33.2	1	613	139	2830000
IPI00549343	IPI00003370	0.66	47.7	392	229	2830000
IPI00022648	IPI00396370	2.5	237.5	20.6	229	2800000
IPI00002372	IPI00291373	0.66	431	106	91.1	2750000
IPI00294084	IPI00003442	0.66	431	106	91.1	2750000
IPI00219695	IPI00030781	1	431	27.6	229	2720000
IPI00011676	IPI00001545	0.75	237.5	66.5	229	2710000
IPI00011218	IPI00409679	0.592	431	87.2	120	2670000
IPI00030783	IPI00024539	0.67	431	66.5	139	2670000
IPI00219695	IPI00018195	1	431	43.9	139	2630000
IPI00289329	IPI00008318	0.66	431	66.5	139	2630000
IPI00385449	IPI00018195	1.5	431	33.7	120	2610000
IPI00220981	IPI00021248	1	431	66.5	91.1	2610000
IPI00007128	IPI00016639	0.75	431	66.5	120	2580000
IPI00021267	IPI00021275	0.75	431	66.5	120	2580000
IPI00022296	IPI00409679	0.75	431	87.2	91.1	2570000
IPI00414127	IPI00643041	11	237.5	10.7	91.1	2550000
IPI00021817	IPI00032179	33.2	0.9	613	139	2550000
IPI00303797	IPI00219604	1.9	166	66.5	120	2520000
IPI00024539	IPI00029768	1.5	431	27.6	139	2480000
IPI00011676	IPI00021440	0.66	1207	22.3	139	2470000
IPI00329789	IPI00409679	0.592	431	106	91.1	2460000
IPI00019576	IPI00029863	33.2	1	613	120	2440000
IPI00021817	IPI00029863	33.2	1	613	120	2440000
IPI00479359	IPI00329789	0.93	431	66.5	91.1	2430000
IPI00024305	IPI00023339	1.2	431	33.7	139	2420000
IPI00019548	IPI00306871	1.2	431	33.7	139	2420000
IPI00004657	IPI00647634	33.2	1	523	139	2410000
IPI00004657	IPI00642409	33.2	1	523	139	2410000
IPI00004657	IPI00015988	33.2	1	523	139	2410000
IPI00647634	IPI00642409	33.2	1	523	139	2410000
IPI00647634	IPI00015988	33.2	1	523	139	2410000
IPI00642409	IPI00015988	33.2	1	523	139	2410000
IPI00029193	IPI00032179	33.2	1	523	139	2410000
IPI00029193	IPI00292950	33.2	1	523	139	2410000
IPI00030783	IPI00013774	3.1	431	19.7	91.1	2400000
IPI00549343	IPI00329332	2.5	47.7	87.2	229	2380000
IPI00022831	IPI00002806	1.5	1207	10.7	120	2320000
IPI00178440	IPI00000875	33.2	1207	66.5	0.865	2310000
IPI00299667	IPI00010470	0.75	237.5	56.3	229	2300000
IPI00026156	IPI00028065	5.2	47.7	66.5	139	2290000
IPI00013214	IPI00294696	5.2	47.7	66.5	139	2290000
IPI00008965	IPI00013439	5.2	28.7	66.5	229	2270000
IPI00007128	IPI00010400	0.66	431	66.5	120	2270000
IPI00021396	IPI00409679	0.66	431	87.2	91.1	2260000
IPI00552369	IPI00016871	3.1	47.7	66.5	229	2250000
IPI00028065	IPI00001545	3.1	47.7	66.5	229	2250000
IPI00021062	IPI00021369	0.75	1207	20.6	120	2240000
IPI00033008	IPI00013439	11	431	523	0.865	2140000
IPI00219037	IPI00022055	1.9	237.5	33.7	139	2110000
IPI00291866	IPI00641737	33.2	1	523	120	2080000
IPI00028091	IPI00005159	33.2	237.5	2.2	120	2080000
IPI00465132	IPI00295857	3.1	166	33.7	120	2080000
IPI00328319	IPI00013774	5.2	431	6.5	139	2020000
IPI00018274	IPI00298285	1	431	33.7	139	2020000
IPI00019548	IPI00019549	1	431	33.7	139	2020000
IPI00007128	IPI00385449	1.5	431	33.7	91.1	1980000
IPI00029769	IPI00026156	5.2	47.7	66.5	120	1980000
IPI00004653	IPI00021396	0.75	431	43.9	139	1970000
IPI00026889	IPI00385449	0.75	431	66.5	91.1	1960000
IPI00011218	IPI00021275	0.75	431	66.5	91.1	1960000
IPI00021439	IPI00023339	1.9	431	19.7	120	1940000
IPI00411356	IPI00023068	3.1	47.7	56.3	229	1910000
IPI00001545	IPI00294962	1	237.5	66.5	120	1900000
IPI00018335	IPI00305551	1.2	1034	10.9	139	1880000
IPI00465152	IPI00023339	0.93	431	33.7	139	1880000
IPI00302850	IPI00220493	33.2	0.9	523	120	1880000
IPI00000733	IPI00016613	5.2	237.5	10.9	139	1870000
IPI00019568	IPI00294193	33.2	1	613	91.1	1850000
IPI00018195	IPI00028428	1	25.5	523	139	1850000
IPI00453473	IPI00219038	0.93	237.5	69.5	120	1840000
IPI00018398	IPI00021435	5.2	237.5	10.7	139	1840000
IPI00552369	IPI00029769	2.5	47.7	66.5	229	1820000
IPI00298961	IPI00414127	3.1	237.5	10.7	229	1800000
IPI00013216	IPI00014575	3.1	237.5	10.7	229	1800000
IPI00018398	IPI00020042	1	1207	10.7	139	1800000
IPI00024305	IPI00019549	1	431	33.7	120	1740000
IPI00002906	IPI00023339	1	431	33.7	120	1740000
IPI00219695	IPI00030782	1	431	43.9	91.1	1720000
IPI00000878	IPI00419585	0.66	1034	10.9	229	1700000
IPI00219038	IPI00022055	1.5	237.5	33.7	139	1670000
IPI00005732	IPI00024305	1	431	27.6	139	1650000
IPI00024727	IPI00010270	0.75	431	22.3	229	1650000
IPI00219038	IPI00003935	0.75	237.5	66.5	139	1650000
IPI00018195	IPI00019548	0.93	431	33.7	120	1620000
IPI00026089	IPI00219038	5.2	237.5	10.9	120	1620000
IPI00021700	IPI00016613	5.2	237.5	10.9	120	1620000
IPI00021728	IPI00297982	5.2	237.5	5.63	229	1590000
IPI00643041	IPI00514528	5.2	237.5	5.63	229	1590000
IPI00019580	IPI00027482	33.2	1	523	91.1	1580000
IPI00028266	IPI00220981	1	1207	10.7	120	1550000
IPI00385449	IPI00000878	0.592	431	66.5	91.1	1550000
IPI00019576	IPI00291866	11	1	613	229	1540000
IPI00013864	IPI00294962	1	1034	10.7	139	1540000
IPI00005733	IPI00024305	0.93	431	27.6	139	1540000
IPI00018195	IPI00024305	0.75	431	33.7	139	1510000
IPI00298961	IPI00012726	5.2	47.7	43.9	139	1510000
IPI00011218	IPI00554711	0.75	431	19.7	229	1460000
IPI00015902	IPI00024539	0.75	431	19.7	229	1460000
IPI00022296	IPI00554711	0.75	431	19.7	229	1460000
IPI00028579	IPI00298925	2.5	237.5	10.7	229	1450000
IPI00295857	IPI00294955	2.5	237.5	10.7	229	1450000
IPI00009901	IPI00001639	2.5	237.5	10.7	229	1450000
IPI00298925	IPI00002806	2.5	237.5	10.7	229	1450000
IPI00011676	IPI00294962	1	237.5	66.5	91.1	1440000
IPI00010438	IPI00549343	1	47.7	215.9	139	1430000
IPI00220921	IPI00024305	0.93	1034	10.7	139	1430000
IPI00005733	IPI00019549	1	431	27.6	120	1430000
IPI00646377	IPI00015952	1.9	47.7	66.5	229	1380000
IPI00552369	IPI00004839	1.9	47.7	66.5	229	1380000
IPI00001545	IPI00004839	1.9	47.7	66.5	229	1380000
IPI00030781	IPI00298887	1	136.5	43.9	229	1370000
IPI00021786	IPI00219604	1.9	76.6	66.5	139	1350000
IPI00005733	IPI00019548	0.93	431	27.6	120	1330000
IPI00030781	IPI00023339	1	431	33.7	91.1	1320000
IPI00031681	IPI00013214	11	47.7	20.9	120	1320000
IPI00024305	IPI00306871	0.75	431	33.7	120	1310000
IPI00335101	IPI00003783	1.2	431	10.9	229	1290000
IPI00026128	IPI00549343	2.5	25.5	87.2	229	1270000
IPI00413318	IPI00220409	1	1207	11.4	91.1	1250000
IPI00031681	IPI00294696	5.2	25.5	66.5	139	1230000
IPI00026128	IPI00029730	1.9	431	10.7	139	1220000
IPI00018195	IPI00377071	1	25.5	523	91.1	1210000
IPI00220578	IPI00220281	1	1207	10.9	91.1	1200000
IPI00220281	IPI00328128	1	1207	10.9	91.1	1200000
IPI00007927	IPI00299524	11	237.5	3.3	139	1200000
IPI00006715	IPI00219420	11	237.5	2	229	1200000
IPI00219841	IPI00026215	11	237.5	2	229	1200000
IPI00000879	IPI00329789	11	0.9	523	229	1190000
IPI00219229	IPI00017964	11	0.9	523	229	1190000
IPI00305423	IPI00411356	1.9	47.7	56.3	229	1170000
IPI00030783	IPI00298887	1	76.6	66.5	229	1170000
IPI00304417	IPI00030702	1	47.7	106	229	1160000
IPI00298182	IPI00102829	1	47.7	106	229	1160000
IPI00014052	IPI00023339	0.66	431	33.7	120	1150000
IPI00030876	IPI00021439	3.1	237.5	10.9	139	1120000
IPI00220219	IPI00295857	3.1	237.5	10.9	139	1120000
IPI00414127	IPI00024364	1.9	237.5	10.7	229	1110000
IPI00218310	IPI00015955	1.9	237.5	10.7	229	1110000
IPI00003309	IPI00218895	3.1	237.5	10.7	139	1100000
IPI00030781	IPI00000106	1	136.5	66.5	120	1090000
IPI00030782	IPI00298887	1	136.5	66.5	120	1090000
IPI00011676	IPI00028091	0.75	237.5	66.5	91.1	1080000
IPI00011676	IPI00412771	0.75	237.5	66.5	91.1	1080000
IPI00004931	IPI00004930	1	431	10.7	229	1060000
IPI00220424	IPI00024305	1.9	431	10.7	120	1050000
IPI00220424	IPI00019548	5.2	431	3.3	139	1030000
IPI00396370	IPI00029012	11	237.5	1.7	229	1020000
IPI00220921	IPI00019548	0.66	1034	10.7	139	1010000
IPI00031016	IPI00030782	5.2	431	523	0.865	1010000
IPI00033008	IPI00008965	5.2	431	523	0.865	1010000
IPI00013774	IPI00016613	5.2	47.7	33.7	120	1000000
IPI00030782	IPI00000106	1.2	136.5	43.9	139	1000000
IPI00026128	IPI00395768	1.5	431	10.7	139	962000
IPI00002214	IPI00221034	1.2	1034	8.5	91.1	961000
IPI00219871	IPI00219229	11	0.9	421	229	954000
IPI00219871	IPI00017964	11	0.9	421	229	954000
IPI00022831	IPI00004353	3.1	237.5	10.7	120	945000
IPI00021817	IPI00291866	11	1	613	139	937000
IPI00220578	IPI00337415	0.592	1207	10.9	120	935000
IPI00021435	IPI00012268	5.2	237.5	3.3	229	933000
IPI00021174	IPI00024067	1	237.5	27.6	139	911000
IPI00030783	IPI00409679	0.592	1034	10.7	139	910000
IPI00017339	IPI00017451	11	237.5	1.5	229	897000
IPI00329789	IPI00292856	11	0.9	392	229	889000
IPI00021327	IPI00020131	1	166	43.9	120	874000
IPI00017381	IPI00375359	5.2	1207	0.597	229	858000
IPI00375359	IPI00031521	5.2	1207	0.597	229	858000
IPI00026156	IPI00004839	1.9	47.7	66.5	139	838000
IPI00654559	IPI00023339	1.5	431	10.7	120	830000
IPI00019568	IPI00027482	11	1	613	120	809000
IPI00004839	IPI00011998	1	431	20.6	91.1	809000
IPI00032401	IPI00329789	33.2	1	106	229	806000
IPI00029266	IPI00220528	33.2	1	106	229	806000
IPI00029266	IPI00016572	33.2	1	106	229	806000
IPI00029266	IPI00302850	33.2	1	106	229	806000
IPI00029266	IPI00017963	33.2	1	106	229	806000
IPI00029266	IPI00017964	33.2	1	106	229	806000
IPI00029266	IPI00007163	33.2	1	106	229	806000
IPI00029266	IPI00220493	33.2	1	106	229	806000
IPI00291866	IPI00029193	11	1	523	139	800000
IPI00329789	IPI00394952	11	1	523	139	800000
IPI00005760	IPI00011549	1.9	431	10.7	91.1	798000
IPI00027269	IPI00021327	1	76.6	43.9	229	770000
IPI00103415	IPI00298887	1	76.6	43.9	229	770000
IPI00016669	IPI00019548	1.5	431	8.5	139	764000
IPI00155940	IPI00001639	2.5	237.5	10.7	120	762000
IPI00031681	IPI00015105	5.2	1207	1	120	753000
IPI00290142	IPI00024539	0.66	237.5	33.7	139	734000
IPI00019568	IPI00007199	5.2	1	613	229	730000
IPI00296176	IPI00292950	5.2	1	613	229	730000
IPI00552369	IPI00219012	1	47.7	66.5	229	726000
IPI00552369	IPI00021327	1	47.7	66.5	229	726000
IPI00016572	IPI00302850	33.2	237.5	106	0.865	723000
IPI00017963	IPI00017964	33.2	237.5	106	0.865	723000
IPI00029769	IPI00016871	11	0.9	523	139	720000
IPI00016871	IPI00298625	11	0.9	523	139	720000
IPI00000695	IPI00220578	0.592	1207	10.9	91.1	710000
IPI00220578	IPI00328128	0.592	1207	10.9	91.1	710000
IPI00025803	IPI00216318	0.592	431	19.7	139	699000
IPI00028579	IPI00002806	1.2	237.5	10.7	229	698000
IPI00018597	IPI00298625	11	1	523	120	690000
IPI00012074	IPI00018140	11	47.7	10.7	120	674000
IPI00021327	IPI00292856	1	166	43.9	91.1	664000
IPI00296176	IPI00032179	5.2	0.9	613	229	657000
IPI00030783	IPI00218858	1	431	10.9	139	653000
IPI00018033	IPI00300321	1	431	10.9	139	653000
IPI00398364	IPI00163496	1	431	10.7	139	641000
IPI00021174	IPI00296772	1	431	10.7	139	641000
IPI00005760	IPI00184511	1.5	431	10.7	91.1	630000
IPI00026128	IPI00553138	0.66	47.7	87.2	229	629000
IPI00028670	IPI00297026	0.592	431	10.7	229	625000
IPI00011696	IPI00298625	11	0.9	523	120	621000
IPI00013212	IPI00030782	11	0.9	523	120	621000
IPI00219229	IPI00302850	11	0.9	523	120	621000
IPI00007614	IPI00005566	1.2	431	8.5	139	611000
IPI00004416	IPI00060414	1	47.7	106	120	607000
IPI00004416	IPI00025974	1	47.7	106	120	607000
IPI00549343	IPI00059472	1	47.7	106	120	607000
IPI00015902	IPI00385449	0.592	431	19.7	120	603000
IPI00005161	IPI00005162	11	237.5	1	229	598000
IPI00297982	IPI00221300	11	237.5	1	229	598000
IPI00029730	IPI00395768	0.93	431	10.7	139	596000
IPI00024539	IPI00412771	0.53	237.5	33.7	139	590000
IPI00029730	IPI00549343	1.9	25.5	87.2	139	587000
IPI00395768	IPI00549343	1.9	25.5	87.2	139	587000
IPI00298961	IPI00026337	1	237.5	10.7	229	582000
IPI00018398	IPI00023919	1	237.5	10.7	229	582000
IPI00031514	IPI00020042	1	237.5	10.7	229	582000
IPI00020042	IPI00011126	1	237.5	10.7	229	582000
IPI00020042	IPI00023919	1	237.5	10.7	229	582000
IPI00026337	IPI00643041	1	237.5	10.7	229	582000
IPI00010865	IPI00005154	5.2	237.5	2	229	566000
IPI00031016	IPI00022353	5.2	0.9	523	229	561000
IPI00031016	IPI00018597	5.2	0.9	523	229	561000
IPI00219622	IPI00003217	5.2	237.5	523	0.865	559000
IPI00003217	IPI00419249	5.2	237.5	523	0.865	559000
IPI00014085	IPI00005139	1	431	10.7	120	553000
IPI00005139	IPI00025810	1	431	10.7	120	553000
IPI00021327	IPI00409679	1	431	10.7	120	553000
IPI00005126	IPI00008290	1	1207	523	0.865	546000
IPI00155940	IPI00022744	1.5	237.5	10.7	139	530000
IPI00019576	IPI00022426	33.2	1	69.5	229	528000
IPI00019576	IPI00029193	33.2	1	69.5	229	528000
IPI00018195	IPI00027355	1.2	431	8.5	120	528000
IPI00297626	IPI00299667	1.9	1207	1	229	525000
IPI00018033	IPI00017305	0.93	431	10.9	120	524000
IPI00289092	IPI00023339	0.93	431	10.9	120	524000
IPI00026928	IPI00394952	11	1	523	91.1	524000
IPI00296165	IPI00291866	11	1	523	91.1	524000
IPI00019580	IPI00553177	11	1	523	91.1	524000
IPI00219071	IPI00298625	11	1	523	91.1	524000
IPI00030781	IPI00013864	1	431	8.5	139	509000
IPI00030781	IPI00409679	1	431	8.5	139	509000
IPI00019548	IPI00329664	1	431	8.5	139	509000
IPI00025069	IPI00024886	1.2	431	10.7	91.1	504000
IPI00010438	IPI00289876	1	25.5	215.9	91.1	502000
IPI00021275	IPI00005126	1.2	1207	392	0.865	491000
IPI00005126	IPI00289329	1.2	1207	392	0.865	491000
IPI00004657	IPI00646822	33.2	1	106	139	489000
IPI00004657	IPI00010362	33.2	1	106	139	489000
IPI00001639	IPI00514528	11	237.5	1.34	139	487000
IPI00414127	IPI00001661	5.2	237.5	1.7	229	481000
IPI00019576	IPI00021817	33.2	0.9	69.5	229	476000
IPI00011696	IPI00013212	11	0.9	523	91.1	472000
IPI00022353	IPI00013212	11	0.9	523	91.1	472000
IPI00022353	IPI00030782	11	0.9	523	91.1	472000
IPI00329789	IPI00011633	11	0.9	523	91.1	472000
IPI00329789	IPI00297169	5.2	1	392	229	467000
IPI00385449	IPI00027217	1	76.6	66.5	91.1	464000
IPI00021700	IPI00017412	1	237.5	8.5	229	462000
IPI00006451	IPI00329332	2.5	237.5	8.5	91.1	460000
IPI00015952	IPI00016613	3.1	47.7	33.7	91.1	454000
IPI00219871	IPI00220493	5.2	0.9	421	229	451000
IPI00155940	IPI00643041	2.5	237.5	3.3	229	449000
IPI00001545	IPI00012011	1.9	237.5	10.9	91.1	448000
IPI00029769	IPI00401979	1	431	11.4	91.1	448000
IPI00329789	IPI00401979	1	431	11.4	91.1	448000
IPI00024662	IPI00465070	0.93	1034	3.3	139	441000
IPI00024305	IPI00329664	1	431	8.5	120	440000
IPI00025840	IPI00008290	1	1207	421	0.865	440000
IPI00019568	IPI00478809	3.1	1	613	229	435000
IPI00296176	IPI00291866	3.1	1	613	229	435000
IPI00296176	IPI00007199	3.1	1	613	229	435000
IPI00019576	IPI00478809	3.1	1	613	229	435000
IPI00553138	IPI00029730	0.75	47.7	87.2	139	434000
IPI00385449	IPI00021439	0.66	431	10.9	139	431000
IPI00011696	IPI00409679	0.67	431	10.7	139	429000
IPI00001661	IPI00643041	5.2	237.5	1.5	229	424000
IPI00290542	IPI00018434	1.2	237.5	10.7	139	424000
IPI00001545	IPI00013864	1.2	237.5	10.7	139	424000
IPI00306531	IPI00409679	0.66	431	10.7	139	423000
IPI00647634	IPI00646822	33.2	1	106	120	422000
IPI00647634	IPI00010362	33.2	1	106	120	422000
IPI00642409	IPI00646822	33.2	1	106	120	422000
IPI00642409	IPI00010362	33.2	1	106	120	422000
IPI00015988	IPI00646822	33.2	1	106	120	422000
IPI00015988	IPI00010362	33.2	1	106	120	422000
IPI00011218	IPI00030783	1.2	1034	392	0.865	421000
IPI00171798	IPI00013774	0.75	431	10.7	120	415000
IPI00007750	IPI00013475	0.93	47.7	66.5	139	410000
IPI00021274	IPI00005126	1	1207	392	0.865	409000
IPI00291398	IPI00015952	1	47.7	66.5	120	381000
IPI00294250	IPI00005126	0.93	1207	392	0.865	381000
IPI00021267	IPI00005126	0.93	1207	392	0.865	381000
IPI00005126	IPI00289342	0.93	1207	392	0.865	381000
IPI00028065	IPI00409679	0.592	431	10.7	139	379000
IPI00031016	IPI00298625	5.2	1	523	139	378000
IPI00384456	IPI00294696	5.2	47.7	10.9	139	376000
IPI00010438	IPI00026128	1	47.7	56.3	139	373000
IPI00010438	IPI00029730	1	47.7	56.3	139	373000
IPI00010438	IPI00395768	1	47.7	56.3	139	373000
IPI00031016	IPI00219071	3.1	1	523	229	371000
IPI00011593	IPI00013439	1.9	431	523	0.865	370000
IPI00012074	IPI00005615	5.2	47.7	10.7	139	369000
IPI00011218	IPI00030782	2.5	431	392	0.865	365000
IPI00289912	IPI00007128	0.66	431	10.7	120	365000
IPI00021700	IPI00017303	11	237.5	1	139	363000
IPI00013415	IPI00029012	11	237.5	1	139	363000
IPI00026156	IPI00021439	5.2	1207	66.5	0.865	361000
IPI00219037	IPI00394657	1	237.5	10.9	139	360000
IPI00021439	IPI00290314	1	237.5	10.9	139	360000
IPI00075248	IPI00170508	1	237.5	10.9	139	360000
IPI00219678	IPI00221300	5.2	237.5	1.27	229	359000
IPI00011898	IPI00221300	5.2	237.5	1.27	229	359000
IPI00246058	IPI00023068	5.2	237.5	1.27	229	359000
IPI00024175	IPI00556607	11	237.5	0.597	229	357000
IPI00022831	IPI00009104	3.1	237.5	2.1	229	354000
IPI00031627	IPI00003309	1.9	237.5	6.5	120	352000
IPI00019568	IPI00006114	2.5	1	613	229	351000
IPI00296176	IPI00478809	2.5	1	613	229	351000
IPI00003783	IPI00020898	1.2	431	5.63	120	349000
IPI00021440	IPI00025447	5.2	237.5	2	139	343000
IPI00553138	IPI00395768	0.592	47.7	87.2	139	342000
IPI00028065	IPI00011633	5.2	0.9	523	139	340000
IPI00022648	IPI00016910	3.1	237.5	2	229	337000
IPI00027269	IPI00409679	0.66	431	8.5	139	336000
IPI00031016	IPI00011696	3.1	0.9	523	229	334000
IPI00031016	IPI00029132	3.1	0.9	523	229	334000
IPI00028065	IPI00329789	3.1	0.9	523	229	334000
IPI00022353	IPI00030783	3.1	0.9	523	229	334000
IPI00011676	IPI00028065	0.75	47.7	66.5	139	331000
IPI00011676	IPI00004839	0.75	47.7	66.5	139	331000
IPI00060414	IPI00411356	1	25.5	56.3	229	329000
IPI00025974	IPI00411356	1	25.5	56.3	229	329000
IPI00018597	IPI00002434	5.2	1	523	120	326000
IPI00015691	IPI00005732	1	431	3.3	229	326000
IPI00220578	IPI00465121	5.2	47.7	10.9	120	324000
IPI00031681	IPI00384456	5.2	47.7	10.9	120	324000
IPI00031681	IPI00014575	5.2	47.7	10.9	120	324000
IPI00221034	IPI00386448	1.9	431	3.3	120	324000
IPI00328319	IPI00012773	2.5	166	6.5	120	324000
IPI00646822	IPI00010362	33.2	1	106	91.1	321000
IPI00183500	IPI00012726	5.2	47.7	10.7	120	318000
IPI00019568	IPI00305698	2.5	0.9	613	229	316000
IPI00013774	IPI00007757	0.75	431	10.7	91.1	315000
IPI00185374	IPI00009958	2.5	237.5	613	0.865	315000
IPI00337397	IPI00514528	1	237.5	10.9	120	311000
IPI00005126	IPI00008315	0.75	1207	392	0.865	307000
IPI00000851	IPI00000854	33.2	1	66.5	139	307000
IPI00298828	IPI00032179	33.2	1	66.5	139	307000
IPI00014878	IPI00007935	1.2	431	6.5	91.1	306000
IPI00007927	IPI00411559	1	237.5	10.7	120	305000
IPI00021435	IPI00023919	1	237.5	10.7	120	305000
IPI00020131	IPI00409679	0.592	431	8.5	139	301000
IPI00554676	IPI00410714	5.2	1	246.8	229	294000
IPI00029769	IPI00298625	5.2	0.9	523	120	294000
IPI00011696	IPI00018597	5.2	0.9	523	120	294000
IPI00011696	IPI00011633	5.2	0.9	523	120	294000
IPI00022353	IPI00018597	5.2	0.9	523	120	294000
IPI00022353	IPI00029132	5.2	0.9	523	120	294000
IPI00013212	IPI00018597	5.2	0.9	523	120	294000
IPI00018597	IPI00029132	5.2	0.9	523	120	294000
IPI00008965	IPI00011593	1.5	431	523	0.865	292000
IPI00002876	IPI00337415	1.5	431	523	0.865	292000
IPI00030782	IPI00329789	1.5	431	523	0.865	292000
IPI00018111	IPI00002806	2.5	47.7	10.7	229	292000
IPI00018111	IPI00002993	2.5	47.7	10.7	229	292000
IPI00007811	IPI00005732	1	431	5.63	120	291000
IPI00011676	IPI00029769	0.66	47.7	66.5	139	291000
IPI00552369	IPI00000885	0.66	47.7	66.5	139	291000
IPI00005733	IPI00016669	0.66	431	8.5	120	290000
IPI00219012	IPI00026156	1	47.7	66.5	91.1	289000
IPI00026156	IPI00021327	1	47.7	66.5	91.1	289000
IPI00001545	IPI00021327	1	47.7	66.5	91.1	289000
IPI00453473	IPI00339274	1	47.7	66.5	91.1	289000
IPI00219038	IPI00339274	1	47.7	66.5	91.1	289000
IPI00290460	IPI00029012	3.1	237.5	1.7	229	287000
IPI00000885	IPI00001545	0.75	47.7	66.5	120	285000
IPI00290460	IPI00013415	5.2	237.5	1	229	283000
IPI00019568	IPI00021854	33.2	1	61	139	282000
IPI00029863	IPI00032179	33.2	1	61	139	282000
IPI00291930	IPI00021174	1	237.5	8.5	139	281000
IPI00004839	IPI00409679	0.66	431	10.7	91.1	277000
IPI00022426	IPI00021817	33.2	1	69.5	120	277000
IPI00305423	IPI00023068	2.5	1207	106	0.865	277000
IPI00027342	IPI00473014	1	1207	1	229	276000
IPI00026156	IPI00001545	33.2	0.9	66.5	139	276000
IPI00291930	IPI00024067	1.5	237.5	8.5	91.1	276000
IPI00010865	IPI00289601	2.5	237.5	2	229	272000
IPI00008274	IPI00012011	2.5	237.5	2	229	272000
IPI00031016	IPI00013212	2.5	0.9	523	229	269000
IPI00031016	IPI00011633	2.5	0.9	523	229	269000
IPI00030851	IPI00024661	2.5	0.9	523	229	269000
IPI00011696	IPI00329789	2.5	0.9	523	229	269000
IPI00004839	IPI00029132	2.5	0.9	523	229	269000
IPI00219871	IPI00029266	11	1	106	229	267000
IPI00029266	IPI00219229	11	1	106	229	267000
IPI00029266	IPI00001146	11	1	106	229	267000
IPI00029266	IPI00294955	11	1	106	229	267000
IPI00019576	IPI00006114	1.9	1	613	229	267000
IPI00022426	IPI00029193	33.2	1	66.5	120	265000
IPI00021727	IPI00291866	33.2	1	66.5	120	265000
IPI00027769	IPI00028064	33.2	1	66.5	120	265000
IPI00027769	IPI00027409	33.2	1	66.5	120	265000
IPI00027843	IPI00032179	3.1	1	613	139	264000
IPI00027843	IPI00292950	3.1	1	613	139	264000
IPI00009958	IPI00025721	5.2	0.9	613	91.1	261000
IPI00216318	IPI00292856	1.9	76.6	19.7	91.1	261000
IPI00221034	IPI00023339	1.5	431	3.3	120	256000
IPI00011218	IPI00029769	5.2	0.9	392	139	255000
IPI00019576	IPI00011261	33.2	1	83.6	91.1	253000
IPI00022429	IPI00021817	33.2	1	83.6	91.1	253000
IPI00021817	IPI00011261	33.2	1	83.6	91.1	253000
IPI00022353	IPI00103415	3.1	0.9	392	229	250000
IPI00019568	IPI00021817	33.2	0.9	69.5	120	249000
IPI00000833	IPI00000853	5.2	1	523	91.1	248000
IPI00029769	IPI00219071	5.2	1	523	91.1	248000
IPI00016871	IPI00022353	5.2	1	523	91.1	248000
IPI00016871	IPI00219071	5.2	1	523	91.1	248000
IPI00022353	IPI00219071	5.2	1	523	91.1	248000
IPI00022353	IPI00298625	5.2	1	523	91.1	248000
IPI00329789	IPI00099806	5.2	1	523	91.1	248000
IPI00029132	IPI00298625	5.2	1	523	91.1	248000
IPI00031681	IPI00005822	5.2	47.7	10.9	91.1	246000
IPI00297169	IPI00394952	5.2	1	392	120	245000
IPI00021439	IPI00008603	0.66	1207	2.2	139	244000
IPI00008603	IPI00021440	0.66	1207	2.2	139	244000
IPI00398364	IPI00107831	1	431	4.7	120	243000
IPI00107831	IPI00163496	1	431	4.7	120	243000
IPI00019568	IPI00022371	33.2	1	61	120	243000
IPI00022371	IPI00029863	33.2	1	61	120	243000
IPI00015164	IPI00014575	1	237.5	8.5	120	242000
IPI00219871	IPI00016572	11	0.9	106	229	240000
IPI00219871	IPI00001146	11	0.9	106	229	240000
IPI00219871	IPI00017963	11	0.9	106	229	240000
IPI00219871	IPI00007163	11	0.9	106	229	240000
IPI00220528	IPI00219229	11	0.9	106	229	240000
IPI00016572	IPI00219229	11	0.9	106	229	240000
IPI00016572	IPI00007163	11	0.9	106	229	240000
IPI00219229	IPI00017963	11	0.9	106	229	240000
IPI00296176	IPI00305698	1.9	0.9	613	229	240000
IPI00019576	IPI00305698	1.9	0.9	613	229	240000
IPI00024175	IPI00025019	11	237.5	106	0.865	240000
IPI00024175	IPI00000811	11	237.5	106	0.865	240000
IPI00024175	IPI00028004	11	237.5	106	0.865	240000
IPI00024175	IPI00003217	11	237.5	106	0.865	240000
IPI00025019	IPI00219622	11	237.5	106	0.865	240000
IPI00025019	IPI00299155	11	237.5	106	0.865	240000
IPI00025019	IPI00028004	11	237.5	106	0.865	240000
IPI00025019	IPI00029623	11	237.5	106	0.865	240000
IPI00025019	IPI00419249	11	237.5	106	0.865	240000
IPI00219622	IPI00028006	11	237.5	106	0.865	240000
IPI00299155	IPI00028006	11	237.5	106	0.865	240000
IPI00299155	IPI00003217	11	237.5	106	0.865	240000
IPI00000811	IPI00028004	11	237.5	106	0.865	240000
IPI00028006	IPI00419249	11	237.5	106	0.865	240000
IPI00302850	IPI00017963	11	237.5	106	0.865	240000
IPI00005978	IPI00215884	33.2	0.9	66.5	120	238000
IPI00030783	IPI00217895	1	1034	1	229	237000
IPI00292134	IPI00021327	1	76.6	33.7	91.1	235000
IPI00306531	IPI00018335	0.67	1034	392	0.865	235000
IPI00004350	IPI00022820	0.75	237.5	10.9	120	233000
IPI00291922	IPI00000455	0.75	237.5	5.63	229	230000
IPI00022831	IPI00004350	0.75	237.5	10.7	120	229000
IPI00029143	IPI00027240	1	431	613	0.865	229000
IPI00299667	IPI00029730	2.5	1207	87.2	0.865	228000
IPI00013439	IPI00007422	1.9	1	523	229	228000
IPI00030783	IPI00394952	1.9	1	523	229	228000
IPI00329789	IPI00009499	1.9	1	523	229	228000
IPI00025840	IPI00294250	1	1207	217	0.865	227000
IPI00025840	IPI00021267	1	1207	217	0.865	227000
IPI00025840	IPI00021274	1	1207	217	0.865	227000
IPI00025840	IPI00021275	1	1207	217	0.865	227000
IPI00025840	IPI00289329	1	1207	217	0.865	227000
IPI00025840	IPI00289342	1	1207	217	0.865	227000
IPI00025840	IPI00008315	1	1207	217	0.865	227000
IPI00025840	IPI00008318	1	1207	217	0.865	227000
IPI00025840	IPI00016645	1	1207	217	0.865	227000
IPI00016871	IPI00018597	3.1	1	523	139	225000
IPI00016871	IPI00029132	3.1	1	523	139	225000
IPI00024167	IPI00011253	5.2	237.5	2	91.1	225000
IPI00031016	IPI00297169	2.5	1	392	229	224000
IPI00011218	IPI00219071	2.5	1	392	229	224000
IPI00103415	IPI00394952	2.5	1	392	229	224000
IPI00027485	IPI00015952	2.5	47.7	20.6	91.1	224000
IPI00440727	IPI00453473	1	47.7	33.7	139	223000
IPI00646377	IPI00022774	1.2	237.5	5.63	139	223000
IPI00008673	IPI00019006	5.2	0.9	523	91.1	223000
IPI00031016	IPI00029769	5.2	0.9	523	91.1	223000
IPI00026928	IPI00329789	5.2	0.9	523	91.1	223000
IPI00016871	IPI00011696	5.2	0.9	523	91.1	223000
IPI00028065	IPI00013212	5.2	0.9	523	91.1	223000
IPI00013212	IPI00029132	5.2	0.9	523	91.1	223000
IPI00030782	IPI00018597	5.2	0.9	523	91.1	223000
IPI00028579	IPI00018111	1.9	47.7	10.7	229	222000
IPI00010470	IPI00549343	0.592	47.7	56.3	139	221000
IPI00005161	IPI00550234	33.2	47.7	1	139	220000
IPI00011676	IPI00016871	0.75	47.7	66.5	91.1	217000
IPI00011676	IPI00011696	0.75	47.7	66.5	91.1	217000
IPI00011676	IPI00000885	0.75	47.7	66.5	91.1	217000
IPI00021439	IPI00029601	0.75	47.7	66.5	91.1	217000
IPI00185374	IPI00105598	2.5	237.5	421	0.865	216000
IPI00291866	IPI00027843	2.5	1	613	139	213000
IPI00018195	IPI00012270	1.9	1207	106	0.865	210000
IPI00019576	IPI00019581	33.2	1	69.5	91.1	210000
IPI00297646	IPI00021033	33.2	1	69.5	91.1	210000
IPI00297646	IPI00303313	33.2	1	69.5	91.1	210000
IPI00021817	IPI00029193	33.2	1	69.5	91.1	210000
IPI00306531	IPI00015902	0.592	1034	392	0.865	208000
IPI00018335	IPI00004839	0.592	1034	392	0.865	208000
IPI00025087	IPI00219037	3.1	0.9	613	120	205000
IPI00023103	IPI00643141	1.2	431	3.3	120	205000
IPI00014831	IPI00014849	1.2	431	3.3	120	205000
IPI00306531	IPI00011633	1.9	0.9	523	229	205000
IPI00022353	IPI00329789	1.9	0.9	523	229	205000
IPI00013212	IPI00329789	1.9	0.9	523	229	205000
IPI00030783	IPI00018597	1.9	0.9	523	229	205000
IPI00030783	IPI00029132	1.9	0.9	523	229	205000
IPI00019548	IPI00293946	5.2	431	1	91.1	204000
IPI00298961	IPI00001661	2.5	237.5	1.5	229	204000
IPI00031681	IPI00220981	1	25.5	66.5	120	203000
IPI00028065	IPI00022353	3.1	0.9	523	139	203000
IPI00019580	IPI00298828	33.2	1	66.5	91.1	201000
IPI00020687	IPI00307485	33.2	1	66.5	91.1	201000
IPI00297646	IPI00020977	33.2	1	66.5	91.1	201000
IPI00022934	IPI00012923	33.2	1	66.5	91.1	201000
IPI00022934	IPI00016020	33.2	1	66.5	91.1	201000
IPI00009027	IPI00011694	33.2	1	66.5	91.1	201000
IPI00009027	IPI00307485	33.2	1	66.5	91.1	201000
IPI00028064	IPI00027409	33.2	1	66.5	91.1	201000
IPI00007287	IPI00018744	5.2	1	421	91.1	199000
IPI00465070	IPI00292168	1.2	1207	0.597	229	198000
IPI00219012	IPI00012885	1	431	523	0.865	195000
IPI00000833	IPI00000870	3.1	1	523	120	195000
IPI00291866	IPI00017696	3.1	1	523	120	195000
IPI00298625	IPI00011633	3.1	1	523	120	195000
IPI00221034	IPI00013774	1.5	431	3.3	91.1	194000
IPI00448121	IPI00031681	3.1	47.7	10.9	120	193000
IPI00003479	IPI00022694	3.1	47.7	10.9	120	193000
IPI00031681	IPI00021248	1	47.7	33.7	120	193000
IPI00022296	IPI00008575	1.5	0.9	613	229	190000
IPI00019568	IPI00009920	33.2	0.9	69.5	91.1	189000
IPI00012364	IPI00020335	1.9	431	1	229	188000
IPI00292856	IPI00394952	5.2	1	392	91.1	186000
IPI00183400	IPI00011102	2.5	1034	0.597	120	185000
IPI00019568	IPI00008554	33.2	1	61	91.1	184000
IPI00021817	IPI00555746	33.2	1	61	91.1	184000
IPI00029863	IPI00025992	33.2	1	61	91.1	184000
IPI00015164	IPI00013216	1	237.5	8.5	91.1	184000
IPI00298961	IPI00018140	33.2	0.9	43.9	139	182000
IPI00100673	IPI00023068	3.1	1207	56.3	0.865	182000
IPI00027473	IPI00305551	0.93	431	523	0.865	181000
IPI00027473	IPI00337415	0.93	431	523	0.865	181000
IPI00022353	IPI00022449	33.2	0.9	66.5	91.1	181000
IPI00297211	IPI00219037	2.5	47.7	10.9	139	181000
IPI00000878	IPI00002773	1.5	1	523	229	180000
IPI00329789	IPI00219071	1.5	1	523	229	180000
IPI00004839	IPI00394952	1.5	1	523	229	180000
IPI00329200	IPI00019733	2.5	237.5	3.3	91.1	178000
IPI00030876	IPI00021440	3.1	237.5	2	120	177000
IPI00026665	IPI00013452	3.1	0.9	523	120	175000
IPI00019568	IPI00298828	11	1	69.5	229	175000
IPI00296176	IPI00298828	11	1	69.5	229	175000
IPI00019568	IPI00550991	3.1	1	613	91.1	173000
IPI00019576	IPI00550991	3.1	1	613	91.1	173000
IPI00021817	IPI00478809	3.1	1	613	91.1	173000
IPI00021817	IPI00550991	3.1	1	613	91.1	173000
IPI00029764	IPI00017341	2.5	237.5	1.27	229	173000
IPI00075248	IPI00221034	0.66	1034	2.1	120	172000
IPI00292856	IPI00013864	1.9	76.6	8.5	139	172000
IPI00022648	IPI00029012	5.2	237.5	1	139	172000
IPI00413755	IPI00002806	1.5	46.7	10.7	229	172000
IPI00011218	IPI00022353	1.9	1	392	229	171000
IPI00011218	IPI00018597	1.9	1	392	229	171000
IPI00448121	IPI00299904	5.2	237.5	0.597	229	169000
IPI00448121	IPI00031517	5.2	237.5	0.597	229	169000
IPI00299155	IPI00556607	5.2	237.5	0.597	229	169000
IPI00029623	IPI00556607	5.2	237.5	0.597	229	169000
IPI00015143	IPI00014575	3.1	237.5	1	229	169000
IPI00027485	IPI00025491	3.1	237.5	1	229	169000
IPI00021728	IPI00221300	3.1	237.5	1	229	169000
IPI00027342	IPI00413344	1	1207	1	139	168000
IPI00022694	IPI00455567	1	1207	1	139	168000
IPI00005160	IPI00028091	5.2	47.7	5.63	120	168000
IPI00019580	IPI00019591	11	1	66.5	229	168000
IPI00019580	IPI00298971	11	1	66.5	229	168000
IPI00292856	IPI00011633	5.2	0.9	392	91.1	167000
IPI00027485	IPI00008524	2.5	237.5	2	139	165000
IPI00472442	IPI00219622	1	1207	0.597	229	165000
IPI00472442	IPI00029623	1	1207	0.597	229	165000
IPI00472442	IPI00419249	1	1207	0.597	229	165000
IPI00013468	IPI00337397	1	166	10.9	91.1	165000
IPI00306531	IPI00013212	2.5	0.9	523	139	164000
IPI00013212	IPI00004839	2.5	0.9	523	139	164000
IPI00027253	IPI00007404	2.5	47.7	11.4	120	163000
IPI00155706	IPI00000878	1.5	0.9	523	229	162000
IPI00306531	IPI00022353	1.5	0.9	523	229	162000
IPI00031016	IPI00004839	1.5	0.9	523	229	162000
IPI00029769	IPI00030783	1.5	0.9	523	229	162000
IPI00016871	IPI00030783	1.5	0.9	523	229	162000
IPI00030783	IPI00298625	1.5	0.9	523	229	162000
IPI00030783	IPI00011633	1.5	0.9	523	229	162000
IPI00018597	IPI00004839	1.5	0.9	523	229	162000
IPI00004839	IPI00011633	1.5	0.9	523	229	162000
IPI00027269	IPI00216318	0.66	136.5	19.7	91.1	162000
IPI00021700	IPI00178203	1	237.5	5.63	120	160000
IPI00013774	IPI00018017	3.1	431	1	120	160000
IPI00011676	IPI00012011	0.67	237.5	10.9	91.1	158000
IPI00307755	IPI00219038	0.67	237.5	10.9	91.1	158000
IPI00019576	IPI00009920	11	0.9	69.5	229	158000
IPI00296165	IPI00027482	2.5	1	523	120	157000
IPI00029769	IPI00018597	2.5	1	523	120	157000
IPI00029769	IPI00029132	2.5	1	523	120	157000
IPI00011696	IPI00394952	2.5	1	523	120	157000
IPI00022353	IPI00002434	2.5	1	523	120	157000
IPI00002434	IPI00298625	2.5	1	523	120	157000
IPI00394952	IPI00009499	2.5	1	523	120	157000
IPI00465152	IPI00305613	0.66	25.5	66.5	139	156000
IPI00021327	IPI00029601	1	25.5	66.5	91.1	154000
IPI00013031	IPI00018195	1.2	1207	106	1	154000
IPI00011218	IPI00011696	1.9	0.9	392	229	154000
IPI00103415	IPI00298625	1.9	0.9	392	229	154000
IPI00103415	IPI00011633	1.9	0.9	392	229	154000
IPI00453473	IPI00292168	0.93	1207	0.597	229	153000
IPI00646377	IPI00328328	2.5	47.7	10.7	120	153000
IPI00011218	IPI00298625	3.1	0.9	392	139	152000
IPI00291930	IPI00296772	3.1	47.7	8.5	120	151000
IPI00552369	IPI00026156	11	0.9	66.5	229	151000
IPI00013214	IPI00014575	11	0.9	66.5	229	151000
IPI00219622	IPI00016613	11	0.9	66.5	229	151000
IPI00291922	IPI00016613	11	0.9	66.5	229	151000
IPI00018349	IPI00014575	11	0.9	66.5	229	151000
IPI00184330	IPI00294696	11	0.9	66.5	229	151000
IPI00384456	IPI00017746	11	0.9	66.5	229	151000
IPI00016610	IPI00216689	11	0.9	66.5	229	151000
IPI00016613	IPI00419249	11	0.9	66.5	229	151000
IPI00420014	IPI00017964	11	237.5	66.5	0.865	150000
IPI00026156	IPI00028091	11	237.5	66.5	0.865	150000
IPI00001545	IPI00028091	11	237.5	66.5	0.865	150000
IPI00291939	IPI00219420	11	237.5	66.5	0.865	150000
IPI00219038	IPI00292168	1.5	1207	0.597	139	150000
IPI00328319	IPI00018017	2.5	431	1	139	150000
IPI00100030	IPI00021594	5.2	237.5	1	120	148000
IPI00172580	IPI00514528	5.2	237.5	1	120	148000
IPI00026928	IPI00000879	3.1	1	523	91.1	148000
IPI00019580	IPI00007199	3.1	1	523	91.1	148000
IPI00029769	IPI00022353	3.1	1	523	91.1	148000
IPI00016871	IPI00009499	3.1	1	523	91.1	148000
IPI00016736	IPI00329789	3.1	1	523	91.1	148000
IPI00022353	IPI00009499	3.1	1	523	91.1	148000
IPI00013212	IPI00219071	3.1	1	523	91.1	148000
IPI00000879	IPI00394952	3.1	1	523	91.1	148000
IPI00018597	IPI00219071	3.1	1	523	91.1	148000
IPI00219071	IPI00011633	3.1	1	523	91.1	148000
IPI00029132	IPI00002434	3.1	1	523	91.1	148000
IPI00298625	IPI00009499	3.1	1	523	91.1	148000
IPI00010289	IPI00328744	0.75	431	523	0.865	146000
IPI00002876	IPI00305551	0.75	431	523	0.865	146000
IPI00030782	IPI00000878	0.75	431	523	0.865	146000
IPI00306531	IPI00021274	1	431	392	0.865	146000
IPI00000075	IPI00005732	1	431	392	0.865	146000
IPI00298285	IPI00030782	1	431	392	0.865	146000
IPI00000695	IPI00002876	0.93	431	421	0.865	146000
IPI00005162	IPI00550234	11	47.7	2	139	146000
IPI00220528	IPI00016572	11	0.9	106	139	146000
IPI00022353	IPI00297169	3.1	1	392	120	146000
IPI00013212	IPI00297169	3.1	1	392	120	146000
IPI00297349	IPI00000878	1.2	1	523	229	144000
IPI00031016	IPI00641230	1.2	1	523	229	144000
IPI00216969	IPI00030783	1.2	1	523	229	144000
IPI00008965	IPI00007422	1.2	1	523	229	144000
IPI00473014	IPI00012011	1.2	47.7	10.9	229	143000
IPI00306301	IPI00014831	2.5	0.9	523	120	141000
IPI00012074	IPI00031627	1.5	237.5	3.3	120	141000
IPI00031627	IPI00218895	1.5	237.5	3.3	120	141000
IPI00010438	IPI00020887	1	1	613	229	140000
IPI00219018	IPI00003783	1.9	47.7	10.9	139	137000
IPI00219018	IPI00025447	1.9	47.7	10.9	139	137000
IPI00031681	IPI00000685	1.9	47.7	10.9	139	137000
IPI00337415	IPI00288947	1.9	47.7	10.9	139	137000
IPI00016871	IPI00297169	2.5	1	392	139	136000
IPI00015143	IPI00184330	2.5	237.5	1	229	136000
IPI00021728	IPI00028083	2.5	237.5	1	229	136000
IPI00019927	IPI00012268	2.5	237.5	1	229	136000
IPI00306531	IPI00011218	0.93	431	392	0.865	136000
IPI00306531	IPI00294250	0.93	431	392	0.865	136000
IPI00306531	IPI00021396	0.93	431	392	0.865	136000
IPI00000075	IPI00005733	0.93	431	392	0.865	136000
IPI00020131	IPI00013864	1.5	76.6	8.5	139	136000
IPI00004839	IPI00029601	0.66	25.5	66.5	120	134000
IPI00328644	IPI00010308	33.2	1	33.7	120	134000
IPI00029769	IPI00011696	3.1	0.9	523	91.1	133000
IPI00011696	IPI00029132	3.1	0.9	523	91.1	133000
IPI00021305	IPI00426640	1.2	237.5	3.3	139	131000
IPI00220578	IPI00002876	0.67	431	523	0.865	131000
IPI00030783	IPI00012885	0.67	431	523	0.865	131000
IPI00329789	IPI00012885	0.67	431	523	0.865	131000
IPI00019568	IPI00007221	0.93	1	613	229	131000
IPI00296176	IPI00007221	0.93	1	613	229	131000
IPI00019576	IPI00007221	0.93	1	613	229	131000
IPI00306531	IPI00031016	1.2	0.9	523	229	129000
IPI00021786	IPI00015148	5.2	431	66.5	0.865	129000
IPI00019568	IPI00027444	0.66	431	523	0.865	129000
IPI00019576	IPI00027444	0.66	431	523	0.865	129000
IPI00019580	IPI00007118	0.66	431	523	0.865	129000
IPI00004839	IPI00012885	0.66	431	523	0.865	129000
IPI00217473	IPI00554676	1.5	1	613	139	128000
IPI00029266	IPI00032460	5.2	1	106	229	126000
IPI00185374	IPI00024821	1	237.5	613	0.865	126000
IPI00024821	IPI00105598	1	237.5	613	0.865	126000
IPI00302850	IPI00007163	11	0.9	106	120	126000
IPI00025087	IPI00219038	1.9	0.9	613	120	126000
IPI00021817	IPI00305698	2.5	0.9	613	91.1	126000
IPI00011998	IPI00013864	1	431	1.27	229	125000
IPI00032555	IPI00019025	1	431	1.27	229	125000
IPI00028065	IPI00029601	0.53	25.5	66.5	139	125000
IPI00031016	IPI00028065	1.9	0.9	523	139	124000
IPI00016871	IPI00028065	1.9	0.9	523	139	124000
IPI00013212	IPI00030783	1.9	0.9	523	139	124000
IPI00013212	IPI00103415	2.5	0.9	392	139	123000
IPI00031016	IPI00292856	1.5	0.9	392	229	121000
IPI00011218	IPI00013212	1.5	0.9	392	229	121000
IPI00027721	IPI00013981	1.5	0.9	392	229	121000
IPI00018597	IPI00103415	1.5	0.9	392	229	121000
IPI00103415	IPI00029132	1.5	0.9	392	229	121000
IPI00026156	IPI00021440	5.2	1207	22.3	0.865	121000
IPI00550363	IPI00021440	5.2	1207	22.3	0.865	121000
IPI00027269	IPI00013864	0.75	136.5	8.5	139	121000
IPI00011218	IPI00103415	1.5	431	215.9	0.865	121000
IPI00028266	IPI00015104	11	47.7	1	229	120000
IPI00297349	IPI00219012	1	1	523	229	120000
IPI00031016	IPI00218604	1	1	523	229	120000
IPI00031016	IPI00010821	1	1	523	229	120000
IPI00031016	IPI00298887	1	1	523	229	120000
IPI00216969	IPI00219012	1	1	523	229	120000
IPI00019590	IPI00007118	1	1	523	229	120000
IPI00219012	IPI00026262	1	1	523	229	120000
IPI00219012	IPI00218604	1	1	523	229	120000
IPI00219012	IPI00022353	1	1	523	229	120000
IPI00219012	IPI00002773	1	1	523	229	120000
IPI00219012	IPI00029132	1	1	523	229	120000
IPI00219012	IPI00099806	1	1	523	229	120000
IPI00219012	IPI00010821	1	1	523	229	120000
IPI00219012	IPI00394952	1	1	523	229	120000
IPI00219012	IPI00009499	1	1	523	229	120000
IPI00219012	IPI00011633	1	1	523	229	120000
IPI00219012	IPI00030447	1	1	523	229	120000
IPI00219012	IPI00641230	1	1	523	229	120000
IPI00000878	IPI00298887	1	1	523	229	120000
IPI00329789	IPI00010821	1	1	523	229	120000
IPI00329789	IPI00030447	1	1	523	229	120000
IPI00003565	IPI00018398	1	237.5	2.2	229	120000
IPI00291792	IPI00016871	33.2	0.9	43.9	91.1	119000
IPI00306531	IPI00394952	1.9	1	523	120	119000
IPI00007287	IPI00013773	2.5	1	523	91.1	119000
IPI00016871	IPI00011633	2.5	1	523	91.1	119000
IPI00028065	IPI00394952	2.5	1	523	91.1	119000
IPI00018597	IPI00009499	2.5	1	523	91.1	119000
IPI00219071	IPI00029132	2.5	1	523	91.1	119000
IPI00013773	IPI00018744	2.5	1	523	91.1	119000
IPI00099806	IPI00394952	2.5	1	523	91.1	119000
IPI00394952	IPI00011633	2.5	1	523	91.1	119000
IPI00413344	IPI00012011	1	47.7	10.9	229	119000
IPI00000695	IPI00027473	0.75	431	421	0.865	118000
IPI00029769	IPI00297169	2.5	1	392	120	118000
IPI00291939	IPI00479260	1	47.7	10.7	229	117000
IPI00011201	IPI00007750	3.1	47.7	5.63	139	116000
IPI00031016	IPI00012885	0.592	431	523	0.865	115000
IPI00296176	IPI00027444	0.592	431	523	0.865	115000
IPI00220578	IPI00010289	0.592	431	523	0.865	115000
IPI00030782	IPI00103415	2.5	1207	43.9	0.865	115000
IPI00000695	IPI00297315	1.2	1034	106	0.865	114000
IPI00218488	IPI00297315	1.2	1034	106	0.865	114000
IPI00018398	IPI00022831	1.9	237.5	2.1	120	114000
IPI00004436	IPI00017964	5.2	0.9	106	229	114000
IPI00219871	IPI00294955	5.2	0.9	106	229	114000
IPI00220528	IPI00001146	5.2	0.9	106	229	114000
IPI00220528	IPI00032460	5.2	0.9	106	229	114000
IPI00220528	IPI00294955	5.2	0.9	106	229	114000
IPI00001146	IPI00302850	5.2	0.9	106	229	114000
IPI00024175	IPI00028006	5.2	237.5	106	0.865	113000
IPI00011603	IPI00105598	5.2	237.5	106	0.865	113000
IPI00219622	IPI00000811	5.2	237.5	106	0.865	113000
IPI00299155	IPI00000811	5.2	237.5	106	0.865	113000
IPI00299155	IPI00028004	5.2	237.5	106	0.865	113000
IPI00105598	IPI00549672	5.2	237.5	106	0.865	113000
IPI00014832	IPI00014849	0.66	431	3.3	120	113000
IPI00031016	IPI00394952	0.93	1	523	229	111000
IPI00030783	IPI00641230	0.93	1	523	229	111000
IPI00004839	IPI00641230	0.93	1	523	229	111000
IPI00007287	IPI00018880	3.1	1	392	91.1	111000
IPI00015159	IPI00008290	1	1207	106	0.865	111000
IPI00305337	IPI00298182	1	1207	106	0.865	111000
IPI00219622	IPI00154509	1	1207	106	0.865	111000
IPI00291922	IPI00154509	1	1207	106	0.865	111000
IPI00305423	IPI00025974	1	1207	106	0.865	111000
IPI00552369	IPI00297169	11	1	43.9	229	111000
IPI00027510	IPI00329789	11	1	43.9	229	111000
IPI00149098	IPI00328144	1	1207	1	91.1	110000
IPI00306531	IPI00021267	0.75	431	392	0.865	110000
IPI00015159	IPI00289342	1.2	1207	87.2	0.865	109000
IPI00299667	IPI00026128	1.2	1207	87.2	0.865	109000
IPI00216969	IPI00004839	1.5	1	523	139	109000
IPI00017696	IPI00328609	1.5	1	523	139	109000
IPI00021305	IPI00294701	1.5	237.5	2.2	139	109000
IPI00020042	IPI00012268	1	237.5	3.3	139	109000
IPI00299524	IPI00411559	1	237.5	3.3	139	109000
IPI00011736	IPI00219012	1	0.9	523	229	108000
IPI00155706	IPI00219012	1	0.9	523	229	108000
IPI00306531	IPI00219012	1	0.9	523	229	108000
IPI00031016	IPI00026262	1	0.9	523	229	108000
IPI00031016	IPI00021327	1	0.9	523	229	108000
IPI00031016	IPI00004566	1	0.9	523	229	108000
IPI00031016	IPI00029702	1	0.9	523	229	108000
IPI00026928	IPI00219012	1	0.9	523	229	108000
IPI00007118	IPI00010858	1	0.9	523	229	108000
IPI00219012	IPI00011696	1	0.9	523	229	108000
IPI00219012	IPI00028065	1	0.9	523	229	108000
IPI00219012	IPI00004839	1	0.9	523	229	108000
IPI00219012	IPI00021327	1	0.9	523	229	108000
IPI00219012	IPI00029702	1	0.9	523	229	108000
IPI00219012	IPI00298887	1	0.9	523	229	108000
IPI00219012	IPI00298625	1	0.9	523	229	108000
IPI00219012	IPI00013981	1	0.9	523	229	108000
IPI00030783	IPI00029702	1	0.9	523	229	108000
IPI00000878	IPI00021327	1	0.9	523	229	108000
IPI00000878	IPI00029702	1	0.9	523	229	108000
IPI00329789	IPI00004566	1	0.9	523	229	108000
IPI00329789	IPI00029702	1	0.9	523	229	108000
IPI00216969	IPI00015902	1.2	1	392	229	108000
IPI00000075	IPI00020431	1.2	1	392	229	108000
IPI00000878	IPI00030273	1.2	1	392	229	108000
IPI00306531	IPI00298625	1.9	0.9	523	120	107000
IPI00028065	IPI00029132	1.9	0.9	523	120	107000
IPI00155706	IPI00013212	2.5	0.9	523	91.1	107000
IPI00028065	IPI00000879	2.5	0.9	523	91.1	107000
IPI00028065	IPI00298625	2.5	0.9	523	91.1	107000
IPI00022353	IPI00004839	2.5	0.9	523	91.1	107000
IPI00022353	IPI00011633	2.5	0.9	523	91.1	107000
IPI00018597	IPI00011633	2.5	0.9	523	91.1	107000
IPI00291866	IPI00009920	11	1	69.5	139	106000
IPI00032401	IPI00394952	11	1	106	91.1	106000
IPI00477597	IPI00553177	11	1	106	91.1	106000
IPI00478809	IPI00027843	1.9	1	613	91.1	106000
IPI00027843	IPI00305698	1.9	1	613	91.1	106000
IPI00022353	IPI00292856	2.5	0.9	392	120	106000
IPI00011603	IPI00014151	1	1207	87.2	1	105000
IPI00299667	IPI00336034	1	1207	87.2	1	105000
IPI00550363	IPI00028091	5.2	1034	22.3	0.865	104000
IPI00029769	IPI00029601	0.67	25.5	66.5	91.1	104000
IPI00011998	IPI00019548	1	431	2	120	103000
IPI00027473	IPI00220578	0.53	431	523	0.865	103000
IPI00006865	IPI00165261	1.9	237.5	1	229	103000
IPI00655852	IPI00009887	1	25.5	33.7	120	103000
IPI00021129	IPI00025115	0.93	1207	106	0.865	103000
IPI00291093	IPI00218895	5.2	237.5	0.597	139	102000
IPI00027808	IPI00218895	5.2	237.5	0.597	139	102000
IPI00008223	IPI00011126	5.2	237.5	0.597	139	102000
IPI00219037	IPI00026970	3.1	237.5	1	139	102000
IPI00019148	IPI00180637	3.1	237.5	1	139	102000
IPI00298410	IPI00030782	11	1	66.5	139	102000
IPI00022606	IPI00016871	11	1	66.5	139	102000
IPI00000853	IPI00000854	11	1	66.5	139	102000
IPI00009920	IPI00292950	11	1	66.5	139	102000
IPI00307755	IPI00005367	0.93	237.5	3.3	139	101000
IPI00014831	IPI00014832	0.592	431	3.3	120	101000
IPI00448121	IPI00018350	3.1	237.5	0.597	229	101000
IPI00448121	IPI00013216	3.1	237.5	0.597	229	101000
IPI00024175	IPI00412771	3.1	237.5	0.597	229	101000
IPI00007283	IPI00003309	3.1	237.5	0.597	229	101000
IPI00375359	IPI00031514	3.1	237.5	0.597	229	101000
IPI00005159	IPI00237011	3.1	237.5	0.597	229	101000
IPI00032851	IPI00556322	3.1	237.5	0.597	229	101000
IPI00301154	IPI00025447	11	47.7	2.1	91.1	100000
IPI00011736	IPI00000878	0.93	0.9	523	229	100000
IPI00031016	IPI00000879	0.93	0.9	523	229	100000
IPI00029769	IPI00004839	0.93	0.9	523	229	100000
IPI00000878	IPI00004839	0.93	0.9	523	229	100000
IPI00329789	IPI00018597	0.93	0.9	523	229	100000
IPI00004839	IPI00013981	0.93	0.9	523	229	100000
IPI00018033	IPI00218858	1	76.6	10.9	120	100000
IPI00022831	IPI00149098	1	1207	0.597	139	100000
IPI00022774	IPI00015952	3.1	47.7	5.63	120	99900
IPI00305337	IPI00419901	1.5	25.5	11.4	229	99900
IPI00019580	IPI00395826	11	0.9	43.9	229	99500
IPI00306531	IPI00217895	1	431	1	229	98700
IPI00219012	IPI00217895	1	431	1	229	98700
IPI00027721	IPI00217895	1	431	1	229	98700
IPI00028065	IPI00217895	1	431	1	229	98700
IPI00021327	IPI00013864	1	76.6	10.7	120	98400
IPI00004653	IPI00015902	2.5	1034	43.9	0.865	98200
IPI00029769	IPI00028065	1.5	0.9	523	139	98100
IPI00016871	IPI00329789	1.5	0.9	523	139	98100
IPI00004839	IPI00298625	1.5	0.9	523	139	98100
IPI00026928	IPI00015902	0.67	431	392	0.865	97900
IPI00103415	IPI00012885	0.67	431	392	0.865	97900
IPI00306531	IPI00289329	0.66	431	392	0.865	96500
IPI00004839	IPI00008315	0.66	431	392	0.865	96500
IPI00449049	IPI00384456	11	0.9	69.5	139	95600
IPI00032179	IPI00009920	11	0.9	69.5	139	95600
IPI00220281	IPI00297315	1	1034	106	0.865	94800
IPI00296176	IPI00007118	0.75	0.9	613	229	94800
IPI00018195	IPI00018671	1.5	1	523	120	94100
IPI00028955	IPI00006987	1.5	237.5	2.2	120	94100
IPI00306290	IPI00643041	1	237.5	3.3	120	94100
IPI00300697	IPI00001985	1	237.5	3.3	120	94100
IPI00011218	IPI00297169	1.9	1	215.9	229	93900
IPI00031627	IPI00031681	1.5	47.7	10.9	120	93600
IPI00023504	IPI00075248	3.1	1034	33.7	0.865	93400
IPI00029769	IPI00103415	1.9	0.9	392	139	93200
IPI00017603	IPI00019568	0.66	1	613	229	92600
IPI00017603	IPI00296176	0.66	1	613	229	92600
IPI00017603	IPI00019576	0.66	1	613	229	92600
IPI00021817	IPI00007118	0.66	1	613	229	92600
IPI00011218	IPI00329185	1	431	246.8	0.865	92000
IPI00015902	IPI00329185	1	431	246.8	0.865	92000
IPI00026268	IPI00027240	1	431	246.8	0.865	92000
IPI00003348	IPI00027240	1	431	246.8	0.865	92000
IPI00018434	IPI00020178	1.5	47.7	10.7	120	91900
IPI00298828	IPI00029863	11	1	69.5	120	91700
IPI00294395	IPI00011261	11	1	69.5	120	91700
IPI00075248	IPI00000837	5.2	1034	19.7	0.865	91600
IPI00021700	IPI00014575	11	0.9	66.5	139	91500
IPI00026156	IPI00013212	11	0.9	66.5	139	91500
IPI00026156	IPI00018597	11	0.9	66.5	139	91500
IPI00013212	IPI00001545	11	0.9	66.5	139	91500
IPI00291939	IPI00017746	11	0.9	66.5	139	91500
IPI00010270	IPI00009342	11	431	22.3	0.865	91500
IPI00010133	IPI00413344	1	1207	0.33	229	91200
IPI00332969	IPI00017506	1	1207	87.2	0.865	91000
IPI00332969	IPI00299333	1	1207	87.2	0.865	91000
IPI00015159	IPI00021274	1	1207	87.2	0.865	91000
IPI00299667	IPI00410675	1	1207	87.2	0.865	91000
IPI00017506	IPI00328572	1	1207	87.2	0.865	91000
IPI00328572	IPI00299333	1	1207	87.2	0.865	91000
IPI00007287	IPI00293652	1.9	1	523	91.1	90500
IPI00216969	IPI00013981	1.9	1	523	91.1	90500
IPI00022353	IPI00394952	1.9	1	523	91.1	90500
IPI00011919	IPI00018880	1.9	1	523	91.1	90500
IPI00002434	IPI00641230	1.9	1	523	91.1	90500
IPI00219678	IPI00028083	2.5	237.5	1.27	120	90500
IPI00328128	IPI00337415	1.9	47.7	10.9	91.1	90000
IPI00306531	IPI00641230	0.75	1	523	229	89800
IPI00004839	IPI00002773	0.75	1	523	229	89800
IPI00219012	IPI00004312	1	1	392	229	89800
IPI00219012	IPI00297169	1	1	392	229	89800
IPI00011218	IPI00004566	1	1	392	229	89800
IPI00011218	IPI00010821	1	1	392	229	89800
IPI00015902	IPI00026262	1	1	392	229	89800
IPI00015902	IPI00218604	1	1	392	229	89800
IPI00015902	IPI00004566	1	1	392	229	89800
IPI00015902	IPI00010821	1	1	392	229	89800
IPI00015902	IPI00030447	1	1	392	229	89800
IPI00022296	IPI00004566	1	1	392	229	89800
IPI00022296	IPI00010821	1	1	392	229	89800
IPI00027721	IPI00026262	1	1	392	229	89800
IPI00018335	IPI00010821	1	1	392	229	89800
IPI00030781	IPI00002773	1	1	392	229	89800
IPI00013774	IPI00170596	1	47.7	20.6	91.1	89500
IPI00019548	IPI00159770	2.5	431	0.597	139	89400
IPI00018597	IPI00297169	1.9	1	392	120	89400
IPI00018597	IPI00005722	2.5	1	392	91.1	89300
IPI00025846	IPI00026952	2.5	1	392	91.1	89300
IPI00297169	IPI00298625	2.5	1	392	91.1	89300
IPI00002434	IPI00005722	2.5	1	392	91.1	89300
IPI00015911	IPI00420108	5.2	237.5	0.597	120	88500
IPI00291093	IPI00015119	5.2	237.5	0.597	120	88500
IPI00291093	IPI00003311	5.2	237.5	0.597	120	88500
IPI00027808	IPI00003309	5.2	237.5	0.597	120	88500
IPI00021435	IPI00008223	5.2	237.5	0.597	120	88500
IPI00015119	IPI00003311	5.2	237.5	0.597	120	88500
IPI00297315	IPI00305551	0.93	1034	106	0.865	88200
IPI00296165	IPI00017696	11	1	66.5	120	87800
IPI00000851	IPI00000853	11	1	66.5	120	87800
IPI00022426	IPI00009920	11	1	66.5	120	87800
IPI00012923	IPI00016020	11	1	66.5	120	87800
IPI00029193	IPI00009920	11	1	66.5	120	87800
IPI00297349	IPI00031016	1.2	1	523	139	87200
IPI00000073	IPI00300384	1.2	1	523	139	87200
IPI00027482	IPI00017696	1.2	1	523	139	87200
IPI00000878	IPI00641230	1.2	1	523	139	87200
IPI00329789	IPI00298625	1.2	1	523	139	87200
IPI00025840	IPI00024966	1	0.9	421	229	86800
IPI00306531	IPI00021275	0.592	431	392	0.865	86500
IPI00004839	IPI00016645	0.592	431	392	0.865	86500
IPI00013871	IPI00011118	33.2	47.7	0.597	91.1	86100
IPI00294701	IPI00426640	1.2	237.5	3.3	91.1	85700
IPI00004656	IPI00399005	1	1	613	139	85200
IPI00022606	IPI00009342	11	1	33.7	229	84900
IPI00015159	IPI00294250	0.93	1207	87.2	0.865	84700
IPI00015159	IPI00021267	0.93	1207	87.2	0.865	84700
IPI00015902	IPI00008575	0.67	0.9	613	229	84600
IPI00018195	IPI00419454	0.66	1207	106	1	84400
IPI00216969	IPI00103415	0.93	1	392	229	83500
IPI00015902	IPI00514142	0.93	1	392	229	83500
IPI00022296	IPI00022353	0.93	1	392	229	83500
IPI00022296	IPI00018597	0.93	1	392	229	83500
IPI00022296	IPI00029132	0.93	1	392	229	83500
IPI00000878	IPI00004312	0.93	1	392	229	83500
IPI00103415	IPI00641230	0.93	1	392	229	83500
IPI00289342	IPI00641230	0.93	1	392	229	83500
IPI00008315	IPI00641230	0.93	1	392	229	83500
IPI00019568	IPI00007118	0.66	0.9	613	229	83400
IPI00019576	IPI00007118	0.66	0.9	613	229	83400
IPI00009342	IPI00075248	1.2	1207	66.5	0.865	83300
IPI00220578	IPI00297315	0.75	1207	106	0.865	83000
IPI00000893	IPI00003928	33.2	1	10.9	229	82900
IPI00032179	IPI00292950	33.2	1	10.9	229	82900
IPI00296176	IPI00022426	5.2	1	69.5	229	82800
IPI00015143	IPI00013216	2.5	237.5	1	139	82500
IPI00221300	IPI00220232	2.5	237.5	1	139	82500
IPI00220578	IPI00303575	0.75	1034	106	1	82200
IPI00016871	IPI00029601	0.53	25.5	66.5	91.1	81900
IPI00015952	IPI00328328	2.5	25.5	10.7	120	81900
IPI00031016	IPI00004312	1.5	1	392	139	81700
IPI00216969	IPI00027721	1.5	1	392	139	81700
IPI00216969	IPI00021396	1.5	1	392	139	81700
IPI00297982	IPI00028083	1.5	237.5	1	229	81600
IPI00297982	IPI00220232	1.5	237.5	1	229	81600
IPI00155706	IPI00029132	1.9	0.9	523	91.1	81500
IPI00011696	IPI00000879	1.9	0.9	523	91.1	81500
IPI00028065	IPI00018597	1.9	0.9	523	91.1	81500
IPI00033008	IPI00023145	33.2	1	10.7	229	81300
IPI00218895	IPI00003311	2.5	237.5	0.597	229	81200
IPI00155706	IPI00031016	0.75	0.9	523	229	80800
IPI00306531	IPI00000878	0.75	0.9	523	229	80800
IPI00306531	IPI00013981	0.75	0.9	523	229	80800
IPI00030783	IPI00000878	0.75	0.9	523	229	80800
IPI00306531	IPI00018274	1	0.9	392	229	80800
IPI00031016	IPI00018274	1	0.9	392	229	80800
IPI00031016	IPI00021274	1	0.9	392	229	80800
IPI00018274	IPI00219012	1	0.9	392	229	80800
IPI00018274	IPI00030783	1	0.9	392	229	80800
IPI00018274	IPI00000878	1	0.9	392	229	80800
IPI00018274	IPI00021327	1	0.9	392	229	80800
IPI00300384	IPI00219012	1	0.9	392	229	80800
IPI00025803	IPI00219012	1	0.9	392	229	80800
IPI00025803	IPI00021327	1	0.9	392	229	80800
IPI00025803	IPI00298887	1	0.9	392	229	80800
IPI00219012	IPI00027269	1	0.9	392	229	80800
IPI00219012	IPI00021396	1	0.9	392	229	80800
IPI00219012	IPI00030781	1	0.9	392	229	80800
IPI00219012	IPI00030273	1	0.9	392	229	80800
IPI00219012	IPI00292856	1	0.9	392	229	80800
IPI00015902	IPI00298887	1	0.9	392	229	80800
IPI00022296	IPI00298887	1	0.9	392	229	80800
IPI00027721	IPI00021327	1	0.9	392	229	80800
IPI00027721	IPI00298887	1	0.9	392	229	80800
IPI00018335	IPI00004566	1	0.9	392	229	80800
IPI00291922	IPI00021248	1	0.9	392	229	80800
IPI00021274	IPI00329789	1	0.9	392	229	80800
IPI00030781	IPI00029702	1	0.9	392	229	80800
IPI00030781	IPI00013981	1	0.9	392	229	80800
IPI00103415	IPI00029702	1	0.9	392	229	80800
IPI00021248	IPI00419249	1	0.9	392	229	80800
IPI00008554	IPI00009920	11	1	61	120	80500
IPI00291866	IPI00029863	11	1	61	120	80500
IPI00306531	IPI00008290	1	431	215.9	0.865	80500
IPI00012497	IPI00465121	2.5	0.9	392	91.1	80400
IPI00031016	IPI00002773	0.67	1	523	229	80200
IPI00075248	IPI00010865	1.2	237.5	2	139	79200
IPI00552369	IPI00022606	5.2	1	66.5	229	79200
IPI00293426	IPI00032460	5.2	1	66.5	229	79200
IPI00031016	IPI00514142	0.66	1	523	229	79000
IPI00031016	IPI00015927	0.66	1	523	229	79000
IPI00007118	IPI00011694	0.66	1	523	229	79000
IPI00023664	IPI00294696	11	0.9	66.5	120	79000
IPI00552369	IPI00013212	11	0.9	66.5	120	79000
IPI00021700	IPI00013214	11	0.9	66.5	120	79000
IPI00014513	IPI00013774	11	0.9	66.5	120	79000
IPI00022353	IPI00001545	11	0.9	66.5	120	79000
IPI00030782	IPI00017305	11	0.9	66.5	120	79000
IPI00001545	IPI00015148	11	0.9	66.5	120	79000
IPI00001545	IPI00298625	11	0.9	66.5	120	79000
IPI00306531	IPI00016871	1.2	0.9	523	139	78500
IPI00016871	IPI00004839	1.2	0.9	523	139	78500
IPI00329789	IPI00004839	1.2	0.9	523	139	78500
IPI00008802	IPI00220578	1	1034	87.2	0.865	78000
IPI00020898	IPI00300321	1	431	1.5	120	77600
IPI00218386	IPI00023339	1.5	431	1	120	77600
IPI00011676	IPI00023006	0.66	47.7	10.7	229	77100
IPI00552369	IPI00023006	0.66	47.7	10.7	229	77100
IPI00001545	IPI00023006	0.66	47.7	10.7	229	77100
IPI00010410	IPI00101355	5.2	1	106	139	76600
IPI00219678	IPI00396370	11	237.5	33.7	0.865	76200
IPI00021435	IPI00299608	11	237.5	33.7	0.865	76200
IPI00155706	IPI00298625	1.2	1	523	120	75300
IPI00029769	IPI00641230	1.2	1	523	120	75300
IPI00016871	IPI00641230	1.2	1	523	120	75300
IPI00004436	IPI00029266	3.1	1	106	229	75200
IPI00018195	IPI00013830	0.75	76.6	10.9	120	75100
IPI00011736	IPI00018335	0.93	0.9	392	229	75100
IPI00031016	IPI00022296	0.93	0.9	392	229	75100
IPI00000878	IPI00103415	0.93	0.9	392	229	75100
IPI00217269	IPI00299615	1.9	431	106	0.865	75100
IPI00075248	IPI00028296	1.2	47.7	10.9	120	74900
IPI00018335	IPI00008575	0.592	0.9	613	229	74800
IPI00024305	IPI00293946	1.9	431	1	91.1	74600
IPI00021700	IPI00184330	33.2	0.9	10.9	229	74600
IPI00550021	IPI00012772	33.2	237.5	10.9	0.865	74300
IPI00012772	IPI00011253	33.2	237.5	10.9	0.865	74300
IPI00019590	IPI00029863	1	1	613	120	73600
IPI00021396	IPI00013981	1.5	0.9	392	139	73600
IPI00018140	IPI00001639	33.2	0.9	17.7	139	73500
IPI00299904	IPI00031517	33.2	0.9	10.7	229	73200
IPI00026156	IPI00005159	33.2	237.5	10.7	0.865	73000
IPI00015104	IPI00014575	11	47.7	1	139	72900
IPI00031016	IPI00030447	1	1	523	139	72700
IPI00008556	IPI00291866	1	1	523	139	72700
IPI00008556	IPI00032179	1	1	523	139	72700
IPI00008556	IPI00292950	1	1	523	139	72700
IPI00219012	IPI00219071	1	1	523	139	72700
IPI00016871	IPI00004566	1	1	523	139	72700
IPI00218604	IPI00000878	1	1	523	139	72700
IPI00218604	IPI00329789	1	1	523	139	72700
IPI00024672	IPI00004390	1	1	523	139	72700
IPI00021327	IPI00641230	1	1	523	139	72700
IPI00003565	IPI00023919	1	237.5	2.2	139	72600
IPI00011696	IPI00029601	0.47	25.5	66.5	91.1	72600
IPI00013808	IPI00013877	1	136.5	613	0.865	72400
IPI00013877	IPI00013508	1	136.5	613	0.865	72400
IPI00465070	IPI00394657	1	47.7	10.9	139	72300
IPI00384495	IPI00024067	1	47.7	10.9	139	72300
IPI00011736	IPI00031016	0.67	0.9	523	229	72200
IPI00011736	IPI00022353	0.67	0.9	523	229	72200
IPI00011736	IPI00329789	0.67	0.9	523	229	72200
IPI00018033	IPI00020898	0.93	431	1.5	120	72100
IPI00297349	IPI00002773	1.5	1	523	91.1	71500
IPI00029769	IPI00011633	1.5	1	523	91.1	71500
IPI00289547	IPI00007422	1.5	1	523	91.1	71500
IPI00021008	IPI00003442	1.5	1	523	91.1	71500
IPI00013212	IPI00099806	1.5	1	523	91.1	71500
IPI00013212	IPI00641230	1.5	1	523	91.1	71500
IPI00000879	IPI00219071	1.5	1	523	91.1	71500
IPI00018597	IPI00641230	1.5	1	523	91.1	71500
IPI00029132	IPI00009499	1.5	1	523	91.1	71500
IPI00029132	IPI00641230	1.5	1	523	91.1	71500
IPI00298625	IPI00641230	1.5	1	523	91.1	71500
IPI00031016	IPI00001545	5.2	0.9	66.5	229	71300
IPI00007118	IPI00296099	5.2	0.9	66.5	229	71300
IPI00013214	IPI00013215	5.2	0.9	66.5	229	71300
IPI00021435	IPI00022774	5.2	0.9	66.5	229	71300
IPI00184330	IPI00013215	5.2	0.9	66.5	229	71300
IPI00013215	IPI00014575	5.2	0.9	66.5	229	71300
IPI00477535	IPI00426640	2.5	237.5	1	120	71300
IPI00028083	IPI00220232	2.5	237.5	1	120	71300
IPI00155706	IPI00329789	0.66	0.9	523	229	71100
IPI00028065	IPI00000878	0.66	0.9	523	229	71100
IPI00297315	IPI00328128	0.75	1034	106	0.865	71100
IPI00297315	IPI00217269	0.75	1034	106	0.865	71100
IPI00420014	IPI00302850	5.2	237.5	66.5	0.865	71000
IPI00008524	IPI00071360	1	47.7	10.7	139	70900
IPI00030783	IPI00002773	0.592	1	523	229	70900
IPI00000878	IPI00013981	0.592	1	523	229	70900
IPI00004839	IPI00514142	0.592	1	523	229	70900
IPI00075248	IPI00216402	0.93	47.7	13.3	120	70800
IPI00029132	IPI00297169	1.5	1	392	120	70600
IPI00013723	IPI00021175	0.75	237.5	3.3	120	70500
IPI00019576	IPI00298828	11	1	69.5	91.1	69600
IPI00297646	IPI00296099	11	1	69.5	91.1	69600
IPI00298828	IPI00021817	11	1	69.5	91.1	69600
IPI00303313	IPI00020977	11	1	69.5	91.1	69600
IPI00011676	IPI00219012	1	1207	66.5	0.865	69400
IPI00008527	IPI00008529	33.2	1207	2	0.865	69300
IPI00010438	IPI00019971	1	237.5	1.27	229	69100
IPI00023727	IPI00004533	1.9	1207	0.33	91.1	68900
IPI00021435	IPI00019927	5.2	237.5	0.242	229	68400
IPI00015159	IPI00021275	0.75	1207	87.2	0.865	68300
IPI00015159	IPI00289329	0.75	1207	87.2	0.865	68300
IPI00015159	IPI00008315	0.75	1207	87.2	0.865	68300
IPI00007287	IPI00011919	1.9	1	392	91.1	67900
IPI00029273	IPI00015927	1.9	1	392	91.1	67900
IPI00554711	IPI00025846	1.9	1	392	91.1	67900
IPI00022353	IPI00004312	1.9	1	392	91.1	67900
IPI00018597	IPI00004312	1.9	1	392	91.1	67900
IPI00011919	IPI00018744	1.9	1	392	91.1	67900
IPI00018744	IPI00018880	1.9	1	392	91.1	67900
IPI00026952	IPI00028931	1.9	1	392	91.1	67900
IPI00155706	IPI00022353	1.2	0.9	523	120	67800
IPI00013929	IPI00003442	1.2	0.9	523	120	67800
IPI00004436	IPI00219871	3.1	0.9	106	229	67700
IPI00004436	IPI00017963	3.1	0.9	106	229	67700
IPI00740027	IPI00006865	3.1	0.9	106	229	67700
IPI00291930	IPI00007270	1.2	47.7	8.5	139	67600
IPI00028065	IPI00641230	0.93	1	523	139	67600
IPI00000878	IPI00298625	0.93	1	523	139	67600
IPI00011603	IPI00549672	3.1	237.5	106	0.865	67500
IPI00219622	IPI00028004	3.1	237.5	106	0.865	67500
IPI00000811	IPI00029623	3.1	237.5	106	0.865	67500
IPI00000811	IPI00419249	3.1	237.5	106	0.865	67500
IPI00028004	IPI00029623	3.1	237.5	106	0.865	67500
IPI00028004	IPI00419249	3.1	237.5	106	0.865	67500
IPI00011218	IPI00000879	0.75	1	392	229	67300
IPI00015902	IPI00002773	0.75	1	392	229	67300
IPI00015902	IPI00641230	0.75	1	392	229	67300
IPI00022296	IPI00002434	0.75	1	392	229	67300
IPI00022296	IPI00011633	0.75	1	392	229	67300
IPI00022296	IPI00641230	0.75	1	392	229	67300
IPI00027721	IPI00514142	0.75	1	392	229	67300
IPI00021275	IPI00641230	0.75	1	392	229	67300
IPI00297982	IPI00029012	5.2	237.5	0.597	91.1	67200
IPI00220528	IPI00300371	5.2	237.5	0.597	91.1	67200
IPI00017601	IPI00019568	1.2	1	613	91.1	67000
IPI00029764	IPI00017451	3.1	1207	20.6	0.865	66700
IPI00019591	IPI00303963	11	1	66.5	91.1	66600
IPI00021033	IPI00020977	11	1	66.5	91.1	66600
IPI00011694	IPI00304808	11	1	66.5	91.1	66600
IPI00026156	IPI00219071	11	1	66.5	91.1	66600
IPI00026156	IPI00298625	11	1	66.5	91.1	66600
IPI00304692	IPI00017297	11	1	66.5	91.1	66600
IPI00304692	IPI00005792	11	1	66.5	91.1	66600
IPI00013212	IPI00020258	11	1	66.5	91.1	66600
IPI00001545	IPI00219071	11	1	66.5	91.1	66600
IPI00017297	IPI00005792	11	1	66.5	91.1	66600
IPI00032292	IPI00218398	5.2	1	106	120	66100
IPI00010410	IPI00021711	5.2	1	106	120	66100
IPI00021440	IPI00290314	1	237.5	2	139	66000
IPI00015905	IPI00015956	1	237.5	2	139	66000
IPI00170596	IPI00016613	1	237.5	2	139	66000
IPI00152906	IPI00219038	0.93	47.7	10.7	139	66000
IPI00100213	IPI00011118	1	1207	0.597	91.1	65600
IPI00019590	IPI00032179	1	0.9	523	139	65400
IPI00219012	IPI00029769	1	0.9	523	139	65400
IPI00008389	IPI00018214	1	0.9	523	139	65400
IPI00026262	IPI00000878	1	0.9	523	139	65400
IPI00022353	IPI00021327	1	0.9	523	139	65400
IPI00329789	IPI00021327	1	0.9	523	139	65400
IPI00021327	IPI00013981	1	0.9	523	139	65400
IPI00021327	IPI00011633	1	0.9	523	139	65400
IPI00297655	IPI00032416	1	0.9	523	139	65400
IPI00027269	IPI00641230	1.2	1	392	139	65400
IPI00021439	IPI00473014	0.93	1207	66.5	0.865	64600
IPI00429689	IPI00014978	0.93	1207	66.5	0.865	64600
IPI00155706	IPI00016871	1.5	0.9	523	91.1	64300
IPI00306531	IPI00329789	1.5	0.9	523	91.1	64300
IPI00013212	IPI00000879	1.5	0.9	523	91.1	64300
IPI00029132	IPI00011633	1.5	0.9	523	91.1	64300
IPI00011736	IPI00013981	0.592	0.9	523	229	63800
IPI00030783	IPI00013981	0.592	0.9	523	229	63800
IPI00473014	IPI00413344	1	25.5	10.9	229	63700
IPI00220578	IPI00027807	0.67	1034	106	0.865	63500
IPI00018597	IPI00292856	1.5	0.9	392	120	63500
IPI00010858	IPI00029863	1	1	523	120	62800
IPI00029769	IPI00004566	1	1	523	120	62800
IPI00020961	IPI00019983	1	1	523	120	62800
IPI00218604	IPI00018597	1	1	523	120	62800
IPI00218604	IPI00394952	1	1	523	120	62800
IPI00218604	IPI00298625	1	1	523	120	62800
IPI00018597	IPI00298887	1	1	523	120	62800
IPI00024672	IPI00028428	1	1	523	120	62800
IPI00514142	IPI00298887	1	1	523	120	62800
IPI00021327	IPI00394952	1	1	523	120	62800
IPI00029132	IPI00298887	1	1	523	120	62800
IPI00019983	IPI00030356	1	1	523	120	62800
IPI00029702	IPI00394952	1	1	523	120	62800
IPI00394952	IPI00298887	1	1	523	120	62800
IPI00298887	IPI00011633	1	1	523	120	62800
IPI00298887	IPI00641230	1	1	523	120	62800
IPI00003565	IPI00021435	1	237.5	2.2	120	62700
IPI00027164	IPI00012060	1	237.5	2.2	120	62700
IPI00021817	IPI00009920	11	0.9	69.5	91.1	62700
IPI00220578	IPI00299615	0.66	1034	106	0.865	62600
IPI00220578	IPI00027804	0.66	1034	106	0.865	62600
IPI00297315	IPI00337415	0.66	1034	106	0.865	62600
IPI00220281	IPI00337415	1	47.7	10.9	120	62400
IPI00003865	IPI00604607	1	47.7	10.9	120	62400
IPI00075248	IPI00430411	1	47.7	10.9	120	62400
IPI00290460	IPI00008433	3.1	237.5	0.37	229	62400
IPI00019927	IPI00549672	5.2	1207	11.4	0.865	61900
IPI00008290	IPI00024307	1	136.5	523	0.865	61800
IPI00019568	IPI00022434	11	1	61	91.1	61100
IPI00329200	IPI00514528	3.1	237.5	0.597	139	61100
IPI00291093	IPI00027808	3.1	237.5	0.597	139	61100
IPI00291093	IPI00003309	3.1	237.5	0.597	139	61100
IPI00022831	IPI00298925	3.1	237.5	0.597	139	61100
IPI00004353	IPI00298925	3.1	237.5	0.597	139	61100
IPI00022694	IPI00012268	3.1	237.5	0.597	139	61100
IPI00016871	IPI00103415	1.9	0.9	392	91.1	61100
IPI00000695	IPI00010289	0.93	0.9	523	139	60800
IPI00028065	IPI00013981	0.93	0.9	523	139	60800
IPI00010289	IPI00337415	0.93	0.9	523	139	60800
IPI00011736	IPI00027721	0.75	0.9	392	229	60600
IPI00155706	IPI00011218	0.75	0.9	392	229	60600
IPI00155706	IPI00018335	0.75	0.9	392	229	60600
IPI00031016	IPI00027269	0.75	0.9	392	229	60600
IPI00300384	IPI00000878	0.75	0.9	392	229	60600
IPI00011218	IPI00329789	0.75	0.9	392	229	60600
IPI00022296	IPI00011696	0.75	0.9	392	229	60600
IPI00022296	IPI00013212	0.75	0.9	392	229	60600
IPI00305551	IPI00414058	0.75	0.9	392	229	60600
IPI00021396	IPI00329789	0.75	0.9	392	229	60600
IPI00329789	IPI00008318	0.75	0.9	392	229	60600
IPI00219678	IPI00011126	11	0.9	43.9	139	60400
IPI00299667	IPI00003370	0.75	237.5	392	0.865	60400
IPI00031016	IPI00412829	0.67	1	392	229	60100
IPI00015902	IPI00022353	0.67	1	392	229	60100
IPI00015902	IPI00018597	0.67	1	392	229	60100
IPI00015902	IPI00029132	0.67	1	392	229	60100
IPI00022296	IPI00514142	0.67	1	392	229	60100
IPI00027721	IPI00022353	0.67	1	392	229	60100
IPI00027721	IPI00018597	0.67	1	392	229	60100
IPI00018335	IPI00219071	0.67	1	392	229	60100
IPI00010470	IPI00003370	5.2	237.5	56.3	0.865	60100
IPI00015159	IPI00008318	0.66	1207	87.2	0.865	60100
IPI00299667	IPI00395768	0.66	1207	87.2	0.865	60100
IPI00552369	IPI00028091	11	0.9	66.5	91.1	60000
IPI00395826	IPI00215926	11	0.9	66.5	91.1	60000
IPI00026156	IPI00022353	11	0.9	66.5	91.1	60000
IPI00011696	IPI00017305	11	0.9	66.5	91.1	60000
IPI00001545	IPI00017305	11	0.9	66.5	91.1	60000
IPI00001545	IPI00022449	11	0.9	66.5	91.1	60000
IPI00018597	IPI00022449	11	0.9	66.5	91.1	60000
IPI00017305	IPI00298625	11	0.9	66.5	91.1	60000
IPI00027269	IPI00217895	1	431	1	139	59900
IPI00030781	IPI00217895	1	431	1	139	59900
IPI00021327	IPI00217895	1	431	1	139	59900
IPI00027253	IPI00022254	5.2	47.7	2	120	59500
IPI00000873	IPI00013452	5.2	0.9	106	120	59500
IPI00644127	IPI00004860	5.2	0.9	106	120	59500
IPI00016572	IPI00032460	5.2	0.9	106	120	59500
IPI00016910	IPI00009301	5.2	0.9	106	120	59500
IPI00013808	IPI00075248	1	1034	66.5	0.865	59500
IPI00026314	IPI00021439	1	1034	66.5	0.865	59500
IPI00291398	IPI00003394	1	1034	66.5	0.865	59500
IPI00328128	IPI00027807	1.5	431	106	0.865	59300
IPI00018195	IPI00394738	1.5	431	106	0.865	59300
IPI00002185	IPI00337415	1.5	431	106	0.865	59300
IPI00024661	IPI00017375	1.5	431	106	0.865	59300
IPI00012885	IPI00409679	1.5	431	106	0.865	59300
IPI00216969	IPI00025803	0.66	1	392	229	59200
IPI00025803	IPI00002773	0.66	1	392	229	59200
IPI00015902	IPI00000879	0.66	1	392	229	59200
IPI00015902	IPI00011633	0.66	1	392	229	59200
IPI00022296	IPI00000879	0.66	1	392	229	59200
IPI00022296	IPI00002773	0.66	1	392	229	59200
IPI00022296	IPI00219071	0.66	1	392	229	59200
IPI00022296	IPI00394952	0.66	1	392	229	59200
IPI00027721	IPI00011633	0.66	1	392	229	59200
IPI00027721	IPI00641230	0.66	1	392	229	59200
IPI00103415	IPI00514142	0.66	1	392	229	59200
IPI00103415	IPI00002773	0.66	1	392	229	59200
IPI00025974	IPI00100673	1	1207	56.3	0.865	58800
IPI00007626	IPI00019213	2.5	431	0.597	91.1	58600
IPI00306531	IPI00216969	0.93	1	523	120	58400
IPI00027391	IPI00328744	0.93	1	523	120	58400
IPI00018597	IPI00394952	0.93	1	523	120	58400
IPI00394952	IPI00298625	0.93	1	523	120	58400
IPI00292134	IPI00013864	0.93	136.5	3.3	139	58200
IPI00001545	IPI00399054	0.93	47.7	10.9	120	58000
IPI00013122	IPI00604607	1.9	166	2	91.1	57500
IPI00155706	IPI00641230	1.2	1	523	91.1	57200
IPI00297349	IPI00022353	1.2	1	523	91.1	57200
IPI00014052	IPI00219112	1.2	1	523	91.1	57200
IPI00216969	IPI00022353	1.2	1	523	91.1	57200
IPI00216969	IPI00641230	1.2	1	523	91.1	57200
IPI00019580	IPI00007221	1.2	1	523	91.1	57200
IPI00007221	IPI00029193	1.2	1	523	91.1	57200
IPI00016871	IPI00000879	1.2	1	523	91.1	57200
IPI00011696	IPI00641230	1.2	1	523	91.1	57200
IPI00291570	IPI00013773	1.2	1	523	91.1	57200
IPI00219071	IPI00394952	1.2	1	523	91.1	57200
IPI00219071	IPI00641230	1.2	1	523	91.1	57200
IPI00013773	IPI00021250	1.2	1	523	91.1	57200
IPI00018744	IPI00021250	1.2	1	523	91.1	57200
IPI00002434	IPI00011633	1.2	1	523	91.1	57200
IPI00000793	IPI00171473	0.67	1	613	139	57100
IPI00026219	IPI00419531	1	237.5	2	120	57000
IPI00016871	IPI00435947	1.5	25.5	10.7	139	56900
IPI00220578	IPI00288947	1.2	47.7	10.9	91.1	56800
IPI00031016	IPI00004838	1	1	246.8	229	56500
IPI00031016	IPI00012752	1	1	246.8	229	56500
IPI00025803	IPI00012752	1	1	246.8	229	56500
IPI00219012	IPI00012752	1	1	246.8	229	56500
IPI00011218	IPI00012752	1	1	246.8	229	56500
IPI00015902	IPI00004838	1	1	246.8	229	56500
IPI00015902	IPI00012752	1	1	246.8	229	56500
IPI00022296	IPI00012752	1	1	246.8	229	56500
IPI00027721	IPI00004838	1	1	246.8	229	56500
IPI00027721	IPI00012752	1	1	246.8	229	56500
IPI00018335	IPI00012752	1	1	246.8	229	56500
IPI00000878	IPI00012752	1	1	246.8	229	56500
IPI00329789	IPI00012752	1	1	246.8	229	56500
IPI00219012	IPI00016871	1	0.9	523	120	56500
IPI00010858	IPI00032179	1	0.9	523	120	56500
IPI00029769	IPI00021327	1	0.9	523	120	56500
IPI00016871	IPI00021327	1	0.9	523	120	56500
IPI00028065	IPI00004566	1	0.9	523	120	56500
IPI00022353	IPI00029702	1	0.9	523	120	56500
IPI00018597	IPI00021327	1	0.9	523	120	56500
IPI00018597	IPI00004566	1	0.9	523	120	56500
IPI00018597	IPI00029702	1	0.9	523	120	56500
IPI00004839	IPI00029702	1	0.9	523	120	56500
IPI00021327	IPI00029132	1	0.9	523	120	56500
IPI00021327	IPI00004566	1	0.9	523	120	56500
IPI00021327	IPI00298625	1	0.9	523	120	56500
IPI00026337	IPI00001661	1	237.5	1.7	139	56100
IPI00017603	IPI00329555	1	1	613	91.1	55800
IPI00329555	IPI00478809	1	1	613	91.1	55800
IPI00329555	IPI00006114	1	1	613	91.1	55800
IPI00329555	IPI00007199	1	1	613	91.1	55800
IPI00329555	IPI00292950	1	1	613	91.1	55800
IPI00220281	IPI00028159	1	1	613	91.1	55800
IPI00004656	IPI00645352	1	1	613	91.1	55800
IPI00018330	IPI00221034	0.93	46.7	10.7	120	55800
IPI00384456	IPI00009104	3.1	237.5	0.33	229	55600
IPI00012795	IPI00029012	3.1	237.5	0.33	229	55600
IPI00021267	IPI00024307	1.2	136.5	392	0.865	55500
IPI00024727	IPI00021439	0.93	1034	66.5	0.865	55300
IPI00294004	IPI00478809	0.75	1	613	120	55200
IPI00004436	IPI00220528	2.5	0.9	106	229	54600
IPI00011736	IPI00641230	0.75	1	523	139	54500
IPI00216969	IPI00000878	0.75	1	523	139	54500
IPI00216969	IPI00329789	0.75	1	523	139	54500
IPI00300384	IPI00015755	0.75	1	523	139	54500
IPI00300384	IPI00012948	0.75	1	523	139	54500
IPI00300384	IPI00465177	0.75	1	523	139	54500
IPI00031016	IPI00027174	1	1	392	139	54500
IPI00216969	IPI00030781	1	1	392	139	54500
IPI00025803	IPI00218604	1	1	392	139	54500
IPI00022296	IPI00218604	1	1	392	139	54500
IPI00027721	IPI00218604	1	1	392	139	54500
IPI00298285	IPI00015927	1	1	392	139	54500
IPI00027174	IPI00030783	1	1	392	139	54500
IPI00003928	IPI00024672	1	1	392	139	54500
IPI00218604	IPI00021396	1	1	392	139	54500
IPI00022353	IPI00030781	1	1	392	139	54500
IPI00296992	IPI00030783	1	1	392	139	54500
IPI00296992	IPI00329789	1	1	392	139	54500
IPI00021396	IPI00030447	1	1	392	139	54500
IPI00030781	IPI00018597	1	1	392	139	54500
IPI00030781	IPI00514142	1	1	392	139	54500
IPI00030781	IPI00029132	1	1	392	139	54500
IPI00030781	IPI00394952	1	1	392	139	54500
IPI00030781	IPI00011633	1	1	392	139	54500
IPI00030781	IPI00641230	1	1	392	139	54500
IPI00157734	IPI00028264	1	237.5	1	229	54400
IPI00007404	IPI00022254	1.9	237.5	1	120	54200
IPI00028083	IPI00221300	1.9	237.5	1	120	54200
IPI00155706	IPI00015902	0.67	0.9	392	229	54100
IPI00031016	IPI00018335	0.67	0.9	392	229	54100
IPI00031016	IPI00289329	0.67	0.9	392	229	54100
IPI00031016	IPI00016371	0.67	0.9	392	229	54100
IPI00015902	IPI00013212	0.67	0.9	392	229	54100
IPI00015902	IPI00298625	0.67	0.9	392	229	54100
IPI00016871	IPI00027721	0.67	0.9	392	229	54100
IPI00018335	IPI00022353	0.67	0.9	392	229	54100
IPI00018335	IPI00013212	0.67	0.9	392	229	54100
IPI00018335	IPI00329789	0.67	0.9	392	229	54100
IPI00018335	IPI00018597	0.67	0.9	392	229	54100
IPI00329789	IPI00289329	0.67	0.9	392	229	54100
IPI00004839	IPI00016371	0.67	0.9	392	229	54100
IPI00008219	IPI00008223	1.5	47.7	3.3	229	54100
IPI00010133	IPI00473014	0.592	1207	0.33	229	54000
IPI00011218	IPI00029132	1.5	1	392	91.1	53600
IPI00479359	IPI00031620	1.5	1	392	91.1	53600
IPI00023501	IPI00003965	1.5	1	392	91.1	53600
IPI00004312	IPI00298625	1.5	1	392	91.1	53600
IPI00011919	IPI00013773	1.5	1	392	91.1	53600
IPI00013773	IPI00018880	1.5	1	392	91.1	53600
IPI00011736	IPI00022296	0.66	0.9	392	229	53300
IPI00155706	IPI00022296	0.66	0.9	392	229	53300
IPI00031016	IPI00021396	0.66	0.9	392	229	53300
IPI00031016	IPI00008318	0.66	0.9	392	229	53300
IPI00025803	IPI00000878	0.66	0.9	392	229	53300
IPI00025803	IPI00018597	0.66	0.9	392	229	53300
IPI00025803	IPI00298625	0.66	0.9	392	229	53300
IPI00027232	IPI00030783	0.66	0.9	392	229	53300
IPI00016871	IPI00022296	0.66	0.9	392	229	53300
IPI00022296	IPI00329789	0.66	0.9	392	229	53300
IPI00027269	IPI00000878	0.66	0.9	392	229	53300
IPI00015902	IPI00219071	0.592	1	392	229	53100
IPI00015902	IPI00002434	0.592	1	392	229	53100
IPI00015902	IPI00394952	0.592	1	392	229	53100
IPI00027721	IPI00002434	0.592	1	392	229	53100
IPI00030783	IPI00412829	0.592	1	392	229	53100
IPI00329789	IPI00412829	0.592	1	392	229	53100
IPI00004839	IPI00412829	0.592	1	392	229	53100
IPI00028266	IPI00220317	3.1	237.5	0.597	120	52700
IPI00028266	IPI00013216	3.1	237.5	0.597	120	52700
IPI00303476	IPI00440493	3.1	237.5	0.597	120	52700
IPI00015119	IPI00218895	3.1	237.5	0.597	120	52700
IPI00021062	IPI00220282	0.93	1	246.8	229	52600
IPI00155706	IPI00018597	0.93	0.9	523	120	52500
IPI00306531	IPI00029769	0.93	0.9	523	120	52500
IPI00016317	IPI00328744	0.93	0.9	523	120	52500
IPI00005126	IPI00016645	0.93	166	392	0.865	52300
IPI00299254	IPI00219678	11	0.9	43.9	120	52200
IPI00017603	IPI00294004	0.93	1	613	91.1	51900
IPI00021817	IPI00007221	0.93	1	613	91.1	51900
IPI00294004	IPI00305698	0.93	1	613	91.1	51900
IPI00006742	IPI00303868	1.2	237.5	2	91.1	51900
IPI00011218	IPI00295618	11	1	20.6	229	51900
IPI00383670	IPI00218323	1	431	1	120	51700
IPI00383670	IPI00306317	1	431	1	120	51700
IPI00218323	IPI00306317	1	431	1	120	51700
IPI00014052	IPI00008389	1.2	0.9	523	91.1	51500
IPI00032292	IPI00013400	1.2	0.9	523	91.1	51500
IPI00031016	IPI00293565	1	0.9	246.8	229	50900
IPI00329789	IPI00293565	1	0.9	246.8	229	50900
IPI00012497	IPI00328744	1.2	0.9	392	120	50800
IPI00216969	IPI00022296	0.93	1	392	139	50700
IPI00300384	IPI00015927	0.93	1	392	139	50700
IPI00025803	IPI00514142	0.93	1	392	139	50700
IPI00018335	IPI00514142	0.93	1	392	139	50700
IPI00298961	IPI00001639	11	0.9	22.3	229	50600
IPI00022744	IPI00001639	11	0.9	22.3	229	50600
IPI00022426	IPI00032179	33.2	1	10.9	139	50300
IPI00022426	IPI00292950	33.2	1	10.9	139	50300
IPI00022371	IPI00032179	33.2	1	10.9	139	50300
IPI00027482	IPI00328609	33.2	1	10.9	139	50300
IPI00000793	IPI00464948	33.2	1	10.9	139	50300
IPI00384456	IPI00296337	33.2	1	10.9	139	50300
IPI00101355	IPI00464948	33.2	1	10.9	139	50300
IPI00018274	IPI00008575	1	0.9	613	91.1	50300
IPI00329555	IPI00305698	1	0.9	613	91.1	50300
IPI00030781	IPI00075248	1	0.9	613	91.1	50300
IPI00008575	IPI00029702	1	0.9	613	91.1	50300
IPI00019006	IPI00656104	5.2	1	106	91.1	50200
IPI00401979	IPI00013864	1	431	1.27	91.1	49900
IPI00025840	IPI00289831	1	1	217	229	49700
IPI00218982	IPI00017746	5.2	166	66.5	0.865	49700
IPI00005015	IPI00008205	1.5	237.5	1	139	49500
IPI00296176	IPI00027843	3.1	1	69.5	229	49300
IPI00296176	IPI00029193	3.1	1	69.5	229	49300
IPI00024802	IPI00002806	2.5	237.5	0.597	139	49300
IPI00007283	IPI00218895	2.5	237.5	0.597	139	49300
IPI00003309	IPI00003311	2.5	237.5	0.597	139	49300
IPI00022820	IPI00002806	2.5	237.5	0.597	139	49300
IPI00029769	IPI00435947	1.5	25.5	10.7	120	49100
IPI00004839	IPI00435947	1.5	25.5	10.7	120	49100
IPI00029769	IPI00329789	0.75	0.9	523	139	49100
IPI00016871	IPI00000878	0.75	0.9	523	139	49100
IPI00008389	IPI00013929	0.75	0.9	523	139	49100
IPI00011696	IPI00000878	0.75	0.9	523	139	49100
IPI00010289	IPI00305551	0.75	0.9	523	139	49100
IPI00022353	IPI00000878	0.75	0.9	523	139	49100
IPI00329789	IPI00029132	0.75	0.9	523	139	49100
IPI00011736	IPI00018274	1	0.9	392	139	49000
IPI00011736	IPI00298285	1	0.9	392	139	49000
IPI00306531	IPI00013983	1	0.9	392	139	49000
IPI00031016	IPI00298285	1	0.9	392	139	49000
IPI00018274	IPI00028065	1	0.9	392	139	49000
IPI00018274	IPI00329789	1	0.9	392	139	49000
IPI00018274	IPI00004839	1	0.9	392	139	49000
IPI00300384	IPI00021327	1	0.9	392	139	49000
IPI00219012	IPI00027232	1	0.9	392	139	49000
IPI00011218	IPI00021327	1	0.9	392	139	49000
IPI00013983	IPI00329789	1	0.9	392	139	49000
IPI00022296	IPI00021327	1	0.9	392	139	49000
IPI00018335	IPI00026262	1	0.9	392	139	49000
IPI00027269	IPI00029702	1	0.9	392	139	49000
IPI00021396	IPI00021327	1	0.9	392	139	49000
IPI00021396	IPI00004566	1	0.9	392	139	49000
IPI00030781	IPI00298625	1	0.9	392	139	49000
IPI00000075	IPI00015691	1.5	431	87.2	0.865	48800
IPI00023664	IPI00004436	1.5	237.5	0.597	229	48700
IPI00016871	IPI00292856	1.5	0.9	392	91.1	48200
IPI00292856	IPI00298625	1.5	0.9	392	91.1	48200
IPI00029601	IPI00399054	1.9	25.5	10.9	91.1	48100
IPI00021885	IPI00007240	5.2	1	66.5	139	48100
IPI00219037	IPI00017746	5.2	1	66.5	139	48100
IPI00011694	IPI00032179	0.66	1	523	139	48000
IPI00329789	IPI00641230	0.66	1	523	139	48000
IPI00219840	IPI00016621	1.9	237.5	106	1	47800
IPI00155706	IPI00027721	0.592	0.9	392	229	47800
IPI00031016	IPI00027721	0.592	0.9	392	229	47800
IPI00300384	IPI00030783	0.592	0.9	392	229	47800
IPI00027232	IPI00000878	0.592	0.9	392	229	47800
IPI00015902	IPI00329789	0.592	0.9	392	229	47800
IPI00022296	IPI00000878	0.592	0.9	392	229	47800
IPI00027721	IPI00028065	0.592	0.9	392	229	47800
IPI00027721	IPI00000878	0.592	0.9	392	229	47800
IPI00018335	IPI00000879	0.592	0.9	392	229	47800
IPI00030783	IPI00030273	0.592	0.9	392	229	47800
IPI00103415	IPI00013981	0.592	0.9	392	229	47800
IPI00297349	IPI00029702	1	1	523	91.1	47600
IPI00216969	IPI00026262	1	1	523	91.1	47600
IPI00216969	IPI00218604	1	1	523	91.1	47600
IPI00216969	IPI00021327	1	1	523	91.1	47600
IPI00216969	IPI00029702	1	1	523	91.1	47600
IPI00216969	IPI00298887	1	1	523	91.1	47600
IPI00019590	IPI00291866	1	1	523	91.1	47600
IPI00019590	IPI00007199	1	1	523	91.1	47600
IPI00008556	IPI00007221	1	1	523	91.1	47600
IPI00291866	IPI00010858	1	1	523	91.1	47600
IPI00219012	IPI00018597	1	1	523	91.1	47600
IPI00219012	IPI00004566	1	1	523	91.1	47600
IPI00219012	IPI00002434	1	1	523	91.1	47600
IPI00027436	IPI00007051	1	1	523	91.1	47600
IPI00029769	IPI00026262	1	1	523	91.1	47600
IPI00029769	IPI00218604	1	1	523	91.1	47600
IPI00031171	IPI00009720	1	1	523	91.1	47600
IPI00220281	IPI00015343	1	1	523	91.1	47600
IPI00016871	IPI00026262	1	1	523	91.1	47600
IPI00016871	IPI00218604	1	1	523	91.1	47600
IPI00020961	IPI00413587	1	1	523	91.1	47600
IPI00020961	IPI00030356	1	1	523	91.1	47600
IPI00026262	IPI00329488	1	1	523	91.1	47600
IPI00026262	IPI00002773	1	1	523	91.1	47600
IPI00026262	IPI00394952	1	1	523	91.1	47600
IPI00026262	IPI00298625	1	1	523	91.1	47600
IPI00026262	IPI00013981	1	1	523	91.1	47600
IPI00026262	IPI00641230	1	1	523	91.1	47600
IPI00218604	IPI00022353	1	1	523	91.1	47600
IPI00218604	IPI00013212	1	1	523	91.1	47600
IPI00218604	IPI00000879	1	1	523	91.1	47600
IPI00218604	IPI00002773	1	1	523	91.1	47600
IPI00218604	IPI00029132	1	1	523	91.1	47600
IPI00218604	IPI00004566	1	1	523	91.1	47600
IPI00218604	IPI00029702	1	1	523	91.1	47600
IPI00218604	IPI00013981	1	1	523	91.1	47600
IPI00218604	IPI00011633	1	1	523	91.1	47600
IPI00218604	IPI00641230	1	1	523	91.1	47600
IPI00022353	IPI00298887	1	1	523	91.1	47600
IPI00013212	IPI00010821	1	1	523	91.1	47600
IPI00329488	IPI00029132	1	1	523	91.1	47600
IPI00329789	IPI00298887	1	1	523	91.1	47600
IPI00018597	IPI00010821	1	1	523	91.1	47600
IPI00002773	IPI00021327	1	1	523	91.1	47600
IPI00002773	IPI00029702	1	1	523	91.1	47600
IPI00002773	IPI00298887	1	1	523	91.1	47600
IPI00413587	IPI00019983	1	1	523	91.1	47600
IPI00219071	IPI00004566	1	1	523	91.1	47600
IPI00219071	IPI00029702	1	1	523	91.1	47600
IPI00294210	IPI00002906	1	1	523	91.1	47600
IPI00219112	IPI00002906	1	1	523	91.1	47600
IPI00219112	IPI00452727	1	1	523	91.1	47600
IPI00004566	IPI00099806	1	1	523	91.1	47600
IPI00004566	IPI00010821	1	1	523	91.1	47600
IPI00004566	IPI00002434	1	1	523	91.1	47600
IPI00004566	IPI00394952	1	1	523	91.1	47600
IPI00004566	IPI00298625	1	1	523	91.1	47600
IPI00015927	IPI00298887	1	1	523	91.1	47600
IPI00029702	IPI00099806	1	1	523	91.1	47600
IPI00029702	IPI00010821	1	1	523	91.1	47600
IPI00029702	IPI00002434	1	1	523	91.1	47600
IPI00029702	IPI00009499	1	1	523	91.1	47600
IPI00029702	IPI00641230	1	1	523	91.1	47600
IPI00007051	IPI00018880	1	1	523	91.1	47600
IPI00010821	IPI00394952	1	1	523	91.1	47600
[truncated: 35,608 more rows]
